# Supplementary material for: Activity of ceftolozane-tazobactam against Escherichia coli isolates from U.S. veterans (2011) in relation to co-resistance and sequence type 131 (ST131) H30 and H30Rx status
Source: PLoS One. 2018 Jul 10;13(7):e0200442. doi: 10.1371/journal.pone.0200442 (PMC6039045; doi:10.1371/journal.pone.0200442)
Supplement: S1 Study Dataset — (XLSX) [file pone.0200442.s001.xlsx]

## Sheet: Sheet1
USVASTFreezer#	CT_MIC	CT_R	CZAceftazidimeavibactam4mgLInterpretation	TZP_MIC	TZP_R	CN_MIC	CN_R	LEV_MIC	LEV_R	CTZ_MIC	CTZ_R	MER_MIC	MER_R	FQS	FQR	ESBL	RESCAT	Phylo	AvsAll	B1vsAll	B2vsAll	DvsAll	ST131	O25b	O16	FimH30	ST131_H30	H30Rx	CTXM15xPCR	SiteLocation	Specimentype	h30_group
USVAST-458	1	0	0	64	1	4	0	0.0625	0	0.125	0	0.03	0	1	0	0	1	B2	0	0	1	0	1	1	0	1	1	0	0	Iowa City, IA	blood	#NULL!
USVAST-81	0.125	0	0	1	0	1	0	0.0625	0	1	0	0.03	0	1	0	0	1	A	1	0	0	0	0	0	0	0	0	0	0	Denver, CO	urine	0
USVAST-83	0.125	0	0	1	0	1	0	0.0625	0	0.5	0	0.03	0	1	0	0	1	A	1	0	0	0	0	0	0	0	0	0	0	Denver, CO	urine	0
USVAST-89	0.125	0	0	1	0	1	0	0.0625	0	0.5	0	0.03	0	1	0	0	1	A	1	0	0	0	0	0	0	0	0	0	0	Denver, CO	urine	0
USVAST-201	0.125	0	0	1	0	2	0	0.0625	0	1	0	0.03	0	1	0	0	1	A	1	0	0	0	0	0	0	0	0	0	0	Kansas City	urine	0
USVAST-305	0.125	0	0	1	0	2	0	1	0	1	0	0.03	0	1	0	0	1	A	1	0	0	0	0	0	0	0	0	0	0	San Diego, CA	urine	0
USVAST-317	0.125	0	0	1	0	2	0	0.0625	0	0.5	0	0.03	0	1	0	0	1	A	1	0	0	0	0	0	0	0	0	0	0	San Diego, CA	urine	0
USVAST-319	0.125	0	0	1	0	1	0	0.0625	0	1	0	0.03	0	1	0	0	1	A	1	0	0	0	0	0	0	0	0	0	0	San Diego, CA	urine	0
USVAST-325	0.125	0	0	1	0	2	0	0.0625	0	1	0	0.03	0	1	0	0	1	A	1	0	0	0	0	0	0	0	0	0	0	Los Angeles, CA	urine	0
USVAST-426	0.125	0	0	1	0	2	0	0.0625	0	1	0	0.03	0	1	0	0	1	A	1	0	0	0	0	0	0	0	0	0	0	Boston, MA	urine	0
USVAST-427	0.125	0	0	1	0	1	0	0.0625	0	1	0	0.03	0	1	0	0	1	A	1	0	0	0	0	0	0	0	0	0	0	Boston, MA	urine	0
MVAST0414	0.125	0	0	1	0	1	0	0.0625	0	0.5	0	0.03	0	1	0	0	1	A-1	1	0	0	0	0	0	0	0	0	0	0	Mpls, MN	Sputum	0
USVAST-271	0.125	0	0	1	0	1	0	0.25	0	1	0	0.03	0	1	0	0	1	B1	0	1	0	0	0	0	0	0	0	0	0	Sacramento, CA	urine	0
USVAST-353	0.125	0	0	1	0	0.5	0	0.0625	0	1	0	0.03	0	1	0	0	1	B1	0	1	0	0	0	0	0	0	0	0	0	Dallas, TX	#NULL!	0
USVAST-361	0.125	0	0	1	0	2	0	0.0625	0	2	0	0.03	0	1	0	0	1	B1	0	1	0	0	0	0	0	0	0	0	0	Dallas, TX	#NULL!	0
USVAST-403	0.125	0	0	1	0	2	0	0.0625	0	0.5	0	0.03	0	1	0	0	1	B1	0	1	0	0	0	0	0	0	0	0	0	Jackson, MS	urine	0
USVAST-423	0.125	0	0	1	0	1	0	0.0625	0	1	0	0.03	0	1	0	0	1	B1	0	1	0	0	0	0	0	0	0	0	0	Boston, MA	sputum	0
USVAST-459	0.125	0	0	1	0	2	0	0.0625	0	0.125	0	0.03	0	1	0	0	1	B1	0	1	0	0	0	0	0	0	0	0	0	Iowa City, IA	urine	0
USVAST-478	0.125	0	0	1	0	1	0	1	0	2	0	0.03	0	1	0	0	1	B1	0	1	0	0	0	0	0	0	0	0	0	Miami, FL	urine	0
MVAST0405	0.125	0	0	1	0	0.5	0	0.0625	0	1	0	0.03	0	1	0	0	1	B1-1	0	1	0	0	0	0	0	0	0	0	0	Mpls, MN	Urine	0
USVAST-3	0.125	0	0	1	0	2	0	0.0625	0	0.5	0	0.03	0	1	0	0	1	B2	0	0	1	0	0	0	0	0	0	0	0	Dayton, OH	urine	0
USVAST-6	0.125	0	0	1	0	1	0	0.0625	0	1	0	0.03	0	1	0	0	1	B2	0	0	1	0	0	0	0	0	0	0	0	Dayton, OH	urine	0
USVAST-215	0.125	0	0	1	0	0.5	0	0.25	0	0.125	0	0.03	0	1	0	0	1	B2	0	0	1	0	0	0	0	0	0	0	0	Kansas City	urine	0
USVAST-25	0.125	0	0	1	0	1	0	0.0625	0	0.5	0	0.03	0	1	0	0	1	B2	0	0	1	0	0	0	0	0	0	0	0	Cleveland, OH	urine	0
USVAST-28	0.125	0	0	1	0	1	0	0.0625	0	1	0	0.03	0	1	0	0	1	B2	0	0	1	0	0	0	0	0	0	0	0	Cleveland, OH	urine	0
USVAST-30	0.125	0	0	8	0	0.5	0	0.0625	0	0.5	0	0.03	0	1	0	0	1	B2	0	0	1	0	0	0	0	0	0	0	0	Cleveland, OH	urine	0
USVAST-32	0.125	0	0	1	0	1	0	0.0625	0	1	0	0.03	0	1	0	0	1	B2	0	0	1	0	0	0	0	0	0	0	0	Cleveland, OH	foot	0
USVAST-33	0.125	0	0	1	0	0.5	0	0.0625	0	0.5	0	0.03	0	1	0	0	1	B2	0	0	1	0	0	0	0	0	0	0	0	Cleveland, OH	urine	0
USVAST-60	0.125	0	0	1	0	0.5	0	0.0625	0	0.5	0	0.03	0	1	0	0	1	B2	0	0	1	0	0	0	0	0	0	0	0	Washington, DC	urine	0
USVAST-64	0.125	0	0	1	0	1	0	0.0625	0	0.5	0	0.03	0	1	0	0	1	B2	0	0	1	0	0	0	0	0	0	0	0	Washington, DC	vagina	0
USVAST-84	0.125	0	0	1	0	1	0	0.0625	0	1	0	0.03	0	1	0	0	1	B2	0	0	1	0	0	0	0	0	0	0	0	Denver, CO	urine	0
USVAST-136	0.125	0	0	4	0	1	0	0.0625	0	1	0	0.03	0	1	0	0	1	B2	0	0	1	0	0	0	0	0	0	0	0	Tampa, FL	urine	0
USVAST-140	0.125	0	0	1	0	1	0	0.0625	0	0.5	0	0.03	0	1	0	0	1	B2	0	0	1	0	0	0	0	0	0	0	0	Tampa, FL	urine	0
USVAST-142	0.125	0	0	1	0	1	0	0.0625	0	0.5	0	0.03	0	1	0	0	1	B2	0	0	1	0	0	0	0	0	0	0	0	Tampa, FL	urine	0
USVAST-149	0.125	0	0	1	0	0.5	0	0.0625	0	0.5	0	0.03	0	1	0	0	1	B2	0	0	1	0	0	0	0	0	0	0	0	Tampa, FL	urine	0
USVAST-156	0.125	0	0	1	0	0.5	0	0.0625	0	1	0	0.03	0	1	0	0	1	B2	0	0	1	0	0	0	0	0	0	0	0	Indianapolis, IN	#NULL!	0
USVAST-158	0.125	0	0	1	0	0.5	0	0.0625	0	0.125	0	0.03	0	1	0	0	1	B2	0	0	1	0	0	0	1	0	0	0	0	Indianapolis, IN	#NULL!	0
USVAST-167	0.125	0	0	1	0	1	0	0.0625	0	0.5	0	0.03	0	1	0	0	1	B2	0	0	1	0	0	0	0	0	0	0	0	Indianapolis, IN	#NULL!	0
USVAST-172	0.125	0	0	1	0	2	0	0.0625	0	0.5	0	0.03	0	1	0	0	1	B2	0	0	1	0	0	0	0	0	0	0	0	Indianapolis, IN	#NULL!	0
USVAST-177	0.125	0	0	1	0	1	0	0.0625	0	0.5	0	0.03	0	1	0	0	1	B2	0	0	1	0	0	0	0	0	0	0	0	Indianapolis, IN	#NULL!	0
USVAST-185	0.125	0	0	1	0	0.5	0	0.0625	0	0.5	0	0.03	0	1	0	0	1	B2	0	0	1	0	0	0	0	0	0	0	0	Ann Arbor, MI	urine	0
USVAST-194	0.125	0	0	1	0	1	0	0.0625	0	0.5	0	0.03	0	1	0	0	1	B2	0	0	1	0	0	0	0	0	0	0	0	Ann Arbor, MI	urine	0
USVAST-196	0.125	0	0	1	0	1	0	0.0625	0	0.125	0	0.03	0	1	0	0	1	B2	0	0	1	0	0	0	0	0	0	0	0	Kansas City	exudate	0
USVAST-204	0.125	0	0	1	0	1	0	0.0625	0	0.5	0	0.03	0	1	0	0	1	B2	0	0	1	0	0	0	0	0	0	0	0	Kansas City	blood	0
USVAST-208	0.125	0	0	1	0	0.5	0	0.0625	0	0.5	0	0.03	0	1	0	0	1	B2	0	0	1	0	0	0	0	0	0	0	0	Kansas City	blood	0
USVAST-209	0.125	0	0	1	0	1	0	0.0625	0	0.125	0	0.03	0	1	0	0	1	B2	0	0	1	0	0	0	0	0	0	0	0	Kansas City	urine	0
USVAST-210	0.125	0	0	1	0	1	0	0.0625	0	0.5	0	0.03	0	1	0	0	1	B2	0	0	1	0	0	0	0	0	0	0	0	Kansas City	urine	0
USVAST-211	0.125	0	0	1	0	1	0	0.0625	0	1	0	0.03	0	1	0	0	1	B2	0	0	1	0	0	0	0	0	0	0	0	Kansas City	urine	0
USVAST-220	0.125	0	0	1	0	1	0	0.0625	0	0.5	0	0.03	0	1	0	0	1	B2	0	0	1	0	0	0	0	0	0	0	0	Ann Arbor, MI	urine	0
USVAST-227	0.125	0	0	1	0	1	0	0.0625	0	0.5	0	0.03	0	1	0	0	1	B2	0	0	1	0	0	0	0	0	0	0	0	Ann Arbor, MI	urine	0
USVAST-238	0.125	0	0	1	0	2	0	0.0625	0	0.5	0	0.03	0	1	0	0	1	B2	0	0	1	0	0	0	0	0	0	0	0	Seattle, WA	urine	0
USVAST-244	0.125	0	0	1	0	1	0	0.0625	0	1	0	0.03	0	1	0	0	1	B2	0	0	1	0	0	0	0	0	0	0	0	Seattle, WA	urine	0
USVAST-245	0.125	0	0	1	0	0.5	0	0.0625	0	1	0	0.03	0	1	0	0	1	B2	0	0	1	0	0	0	0	0	0	0	0	Seattle, WA	urine	0
USVAST-250	0.125	0	0	1	0	1	0	0.0625	0	1	0	0.03	0	1	0	0	1	B2	0	0	1	0	0	0	0	0	0	0	0	Seattle, WA	urine	0
USVAST-252	0.125	0	0	1	0	1	0	0.0625	0	1	0	0.03	0	1	0	0	1	B2	0	0	1	0	0	0	0	0	0	0	0	Seattle, WA	urine	0
USVAST-266	0.125	0	0	1	0	1	0	0.0625	0	1	0	0.03	0	1	0	0	1	B2	0	0	1	0	0	0	0	0	0	0	0	Sacramento, CA	wound	0
USVAST-267	0.125	0	0	1	0	1	0	0.0625	0	1	0	0.03	0	1	0	0	1	B2	0	0	1	0	0	0	0	0	0	0	0	Sacramento, CA	urine	0
USVAST-270	0.125	0	0	1	0	2	0	0.0625	0	1	0	0.03	0	1	0	0	1	B2	0	0	1	0	0	0	0	0	0	0	0	Sacramento, CA	urine	0
USVAST-277	0.125	0	0	1	0	2	0	0.0625	0	1	0	0.03	0	1	0	0	1	B2	0	0	1	0	0	1	0	0	0	0	0	Sacramento, CA	urine	0
USVAST-286	0.125	0	0	1	0	2	0	0.0625	0	1	0	0.03	0	1	0	0	1	B2	0	0	1	0	0	0	0	0	0	0	0	Milwaukee, WI	urine	0
USVAST-292	0.125	0	0	1	0	2	0	0.0625	0	1	0	0.03	0	1	0	0	1	B2	0	0	1	0	0	0	0	0	0	0	0	Milwaukee, WI	urine	0
USVAST-293	0.125	0	0	1	0	1	0	0.0625	0	1	0	0.03	0	1	0	0	1	B2	0	0	1	0	0	0	0	0	0	0	0	Milwaukee, WI	urine	0
USVAST-295	0.125	0	0	1	0	2	0	0.0625	0	0.5	0	0.03	0	1	0	0	1	B2	0	0	1	0	0	0	0	0	0	0	0	Milwaukee, WI	urine	0
USVAST-303	0.125	0	0	1	0	1	0	0.0625	0	0.5	0	0.03	0	1	0	0	1	B2	0	0	1	0	0	0	0	0	0	0	0	San Diego, CA	urine	0
USVAST-308	0.125	0	0	4	0	2	0	0.0625	0	4	0	0.03	0	1	0	0	1	B2	0	0	1	0	0	0	0	0	0	0	0	San Diego, CA	urine	0
USVAST-312	0.125	0	0	1	0	1	0	0.0625	0	1	0	0.03	0	1	0	0	1	B2	0	0	1	0	0	0	0	0	0	0	0	San Diego, CA	urine	0
USVAST-316	0.125	0	0	1	0	1	0	0.0625	0	0.5	0	0.03	0	1	0	0	1	B2	0	0	1	0	0	0	0	0	0	0	0	San Diego, CA	tissue	0
USVAST-324	0.125	0	0	1	0	1	0	0.0625	0	0.5	0	0.03	0	1	0	0	1	B2	0	0	1	0	0	0	0	0	0	0	0	Los Angeles, CA	urine	0
USVAST-326	0.125	0	0	1	0	1	0	0.0625	0	0.5	0	0.03	0	1	0	0	1	B2	0	0	1	0	0	0	0	0	0	0	0	Los Angeles, CA	urine	0
USVAST-327	0.125	0	0	1	0	0.5	0	0.0625	0	4	0	0.03	0	1	0	0	1	B2	0	0	1	0	0	0	0	0	0	0	0	Los Angeles, CA	urine	0
USVAST-329	0.125	0	0	1	0	1	0	0.0625	0	2	0	0.03	0	1	0	0	1	B2	0	0	1	0	0	0	0	0	0	0	0	Los Angeles, CA	blood	0
USVAST-331	0.125	0	0	1	0	1	0	0.0625	0	0.5	0	0.03	0	1	0	0	1	B2	0	0	1	0	0	0	0	0	0	0	0	Los Angeles, CA	urine	0
USVAST-357	0.125	0	0	8	0	2	0	0.0625	0	8	1	0.03	0	1	0	0	1	B2	0	0	1	0	0	0	0	0	0	0	0	Dallas, TX	#NULL!	0
USVAST-378	0.125	0	0	1	0	1	0	0.0625	0	0.5	0	0.03	0	1	0	0	1	B2	0	0	1	0	0	0	0	0	0	0	0	Memphis, TN	urine	0
USVAST-379	0.125	0	0	1	0	1	0	0.0625	0	1	0	0.03	0	1	0	0	1	B2	0	0	1	0	0	0	0	0	0	0	0	Memphis, TN	urine	0
USVAST-382	0.125	0	0	1	0	1	0	0.0625	0	1	0	0.03	0	1	0	0	1	B2	0	0	1	0	0	0	0	0	0	0	0	Memphis, TN	urine	0
USVAST-398	0.125	0	0	1	0	2	0	0.0625	0	1	0	0.03	0	1	0	0	1	B2	0	0	1	0	0	0	0	0	0	0	0	Jackson, MS	urine	0
USVAST-399	0.125	0	0	1	0	2	0	0.0625	0	0.5	0	0.03	0	1	0	0	1	B2	0	0	1	0	0	0	0	0	0	0	0	Jackson, MS	urine	0
USVAST-400	0.125	0	0	1	0	2	0	0.0625	0	0.5	0	0.03	0	1	0	0	1	B2	0	0	1	0	0	0	1	0	0	0	0	Jackson, MS	urine	0
USVAST-401	0.125	0	0	1	0	1	0	0.0625	0	1	0	0.03	0	1	0	0	1	B2	0	0	1	0	0	0	0	0	0	0	0	Jackson, MS	urine	0
USVAST-402	0.125	0	0	1	0	2	0	0.0625	0	1	0	0.03	0	1	0	0	1	B2	0	0	1	0	0	0	0	0	0	0	0	Jackson, MS	urine	0
USVAST-404	0.125	0	0	1	0	2	0	0.0625	0	1	0	0.03	0	1	0	0	1	B2	0	0	1	0	0	0	0	0	0	0	0	Jackson, MS	wound	0
USVAST-405	0.125	0	0	1	0	1	0	0.0625	0	1	0	0.03	0	1	0	0	1	B2	0	0	1	0	0	0	0	0	0	0	0	Jackson, MS	urine	0
USVAST-406	0.125	0	0	1	0	1	0	0.0625	0	1	0	0.03	0	1	0	0	1	B2	0	0	1	0	0	0	0	0	0	0	0	Jackson, MS	urine	0
USVAST-407	0.125	0	0	1	0	0.5	0	0.0625	0	0.125	0	0.03	0	1	0	0	1	B2	0	0	1	0	0	0	0	0	0	0	0	Jackson, MS	urine	0
USVAST-424	0.125	0	0	1	0	1	0	0.5	0	0.125	0	0.03	0	1	0	0	1	B2	0	0	1	0	0	0	1	0	0	0	0	Boston, MA	urine	0
USVAST-431	0.125	0	0	4	0	4	0	0.0625	0	1	0	0.03	0	1	0	0	1	B2	0	0	1	0	0	0	0	0	0	0	0	Boston, MA	urine	0
USVAST-453	0.125	0	0	1	0	1	0	0.0625	0	1	0	0.03	0	1	0	0	1	B2	0	0	1	0	0	0	0	0	0	0	0	Iowa City, IA	urine	0
USVAST-462	0.125	0	0	1	0	1	0	0.0625	0	0.125	0	0.03	0	1	0	0	1	B2	0	0	1	0	0	0	0	0	0	0	0	Iowa City, IA	urine	0
USVAST-507	0.125	0	0	1	0	1	0	0.0625	0	0.125	0	0.03	0	1	0	0	1	B2	0	0	1	0	0	0	0	0	0	0	0	Salt Lake City, UT	urine	0
USVAST-508	0.125	0	0	1	0	1	0	0.0625	0	0.125	0	0.03	0	1	0	0	1	B2	0	0	1	0	0	0	0	0	0	0	0	Salt Lake City, UT	urine	0
USVAST-512	0.125	0	0	1	0	1	0	0.0625	0	0.125	0	0.03	0	1	0	0	1	B2	0	0	1	0	0	0	0	0	0	0	0	Salt Lake City, UT	urine	0
USVAST-515	0.125	0	0	1	0	1	0	0.0625	0	0.125	0	0.03	0	1	0	0	1	B2	0	0	1	0	0	0	0	0	0	0	0	Salt Lake City, UT	urine	0
USVAST-531	0.125	0	0	1	0	4	0	0.5	0	1	0	0.03	0	1	0	0	1	B2	0	0	1	0	0	0	0	0	0	0	0	Boise, ID	urine	0
USVAST-534	0.125	0	0	1	0	8	1	0.0625	0	1	0	0.03	0	1	0	0	1	B2	0	0	1	0	0	0	0	0	0	0	0	Boise, ID	urine	0
USVAST-535	0.125	0	0	1	0	8	1	0.0625	0	1	0	0.03	0	1	0	0	1	B2	0	0	1	0	0	0	0	0	0	0	0	Boise, ID	urine	0
USVAST-554	0.125	0	0	1	0	8	1	0.0625	0	0.5	0	0.03	0	1	0	0	1	B2	0	0	1	0	0	0	0	0	0	0	0	Buffalo, NY	urine	0
USVAST-557	0.125	0	0	1	0	4	0	0.0625	0	1	0	0.03	0	1	0	0	1	B2	0	0	1	0	0	0	0	0	0	0	0	Buffalo, NY	urine	0
MVAST0415	0.125	0	0	1	0	0.5	0	0.0625	0	0.5	0	0.03	0	1	0	0	1	B2-2	0	0	1	0	0	0	0	0	0	0	0	Mpls, MN	Urine	0
MVAST0417	0.125	0	0	1	0	0.5	0	0.0625	0	1	0	0.03	0	1	0	0	1	B2-2	0	0	1	0	0	0	0	0	0	0	0	Mpls, MN	Blood	0
USVAST-61	0.125	0	0	1	0	1	0	0.0625	0	1	0	0.03	0	1	0	0	1	D	0	0	0	1	0	0	0	0	0	0	0	Washington, DC	vagina	0
USVAST-85	0.125	0	0	1	0	0.5	0	0.25	0	0.5	0	0.03	0	1	0	0	1	D	0	0	0	1	0	0	0	0	0	0	0	Denver, CO	urine	0
USVAST-162	0.125	0	0	1	0	1	0	0.25	0	0.125	0	0.03	0	1	0	0	1	D	0	0	0	1	0	0	0	0	0	0	0	Indianapolis, IN	#NULL!	0
USVAST-248	0.125	0	0	1	0	1	0	0.0625	0	0.5	0	0.03	0	1	0	0	1	D	0	0	0	1	0	0	0	0	0	0	0	Seattle, WA	urine	0
USVAST-258	0.125	0	0	1	0	1	0	0.0625	0	0.5	0	0.03	0	1	0	0	1	D	0	0	0	1	0	1	0	0	0	0	0	Sacramento, CA	urine	0
USVAST-455	0.125	0	0	1	0	2	0	0.0625	0	0.125	0	0.03	0	1	0	0	1	D	0	0	0	1	0	0	0	0	0	0	0	Iowa City, IA	urine	0
MVAST0410	0.125	0	0	128	1	1	0	0.5	0	1	0	0.03	0	1	0	0	1	D-1	0	0	0	1	0	0	0	0	0	0	0	Mpls, MN	Urine	0
MVAST0411	0.125	0	0	64	1	1	0	1	0	1	0	0.03	0	1	0	0	1	D-1	0	0	0	1	0	0	0	0	0	0	0	Mpls, MN	Urine	0
USVAST-584	0.125	0	0	1	0	4	0	0.0625	0	1	0	0.03	0	1	0	0	1	D-2	0	0	0	1	0	0	0	0	0	0	0	Bronx, NY	blood	0
USVAST-168	0.125	0	0	4	0	1	0	0.0625	0	1	0	0.03	0	1	0	0	1	B2	0	0	1	0	0	0	0	0	0	0	0	Indianapolis, IN	#NULL!	0
USVAST-200	0.125	0	0	1	0	2	0	0.0625	0	0.5	0	0.03	0	1	0	0	1	B2	0	0	1	0	0	0	0	0	0	0	0	Kansas City	fluid	0
USVAST-589	0.125	0	0	1	0	4	0	0.0625	0	1	0	0.03	0	1	0	0	1	B2-2	0	0	1	0	0	0	0	0	0	0	0	Bronx, NY	blood	0
USVAST-381	0.125	0	0	1	0	2	0	0.5	0	1	0	0.03	0	1	0	0	1	B2	0	0	1	0	1	1	0	0	0	0	0	Memphis, TN	urine	0
USVAST-165	0.125	0	0	1	0	0.5	0	0.0625	0	1	0	0.03	0	1	0	0	1	B2	0	0	1	0	0	0	1	0	0	0	0	Indianapolis, IN	#NULL!	0
USVAST-141	0.125	0	0	1	0	1	0	32	1	1	0	0.03	0	0	1	0	2	B1	0	1	0	0	0	0	0	0	0	0	0	Tampa, FL	urine	0
USVAST-178	0.125	0	0	1	0	1	0	8	1	1	0	0.03	0	0	1	0	2	B1	0	1	0	0	0	0	0	0	0	0	0	Indianapolis, IN	#NULL!	0
USVAST-202	0.125	0	0	1	0	0.5	0	32	1	1	0	0.03	0	0	1	0	2	B1	0	1	0	0	0	0	0	0	0	0	0	Kansas City	urine	0
USVAST-491	0.125	0	0	1	0	512	1	32	1	1	0	0.03	0	0	1	0	2	B1	0	1	0	0	0	0	0	0	0	0	0	Miami, FL	urine	0
USVAST-234	0.125	0	0	4	0	1	0	8	1	2	0	0.03	0	0	1	0	2	B2	0	0	1	0	0	0	0	0	0	0	0	Seattle, WA	bowel	0
USVAST-522	0.125	0	0	1	0	512	1	16	1	1	0	0.03	0	0	1	0	2	B2	0	0	1	0	0	0	0	0	0	0	0	Salt Lake City, UT	urine	0
USVAST-148	0.125	0	0	1	0	512	1	8	1	0.125	0	0.03	0	0	1	0	2	D	0	0	0	1	0	0	0	0	0	0	0	Tampa, FL	urine	0
USVAST-160	0.125	0	0	4	0	1	0	16	1	1	0	0.03	0	0	1	0	2	D	0	0	0	1	0	0	0	0	0	0	0	Indianapolis, IN	#NULL!	0
USVAST-243	0.125	0	0	1	0	4	0	4	1	1	0	0.03	0	0	1	0	2	D	0	0	0	1	0	0	0	0	0	0	0	Seattle, WA	urine	0
USVAST-495	0.125	0	0	1	0	1	0	32	1	0.5	0	0.03	0	0	1	0	2	D	0	0	0	1	0	0	0	0	0	0	0	Miami, FL	urine	0
MVAST0407	0.125	0	0	1	0	0.5	0	8	1	0.5	0	0.03	0	0	1	0	2	D-1	0	0	0	1	0	0	0	0	0	0	0	Mpls, MN	Urine	0
USVAST-537	0.125	0	0	1	0	512	1	8	1	0.5	0	0.03	0	0	1	0	2	A	1	0	0	0	0	0	0	0	0	0	0	Boise, ID	urine	0
USVAST-296	0.125	0	0	1	0	1	0	16	1	1	0	0.03	0	0	1	0	2	B2	0	0	1	0	1	0	1	0	0	0	0	Milwaukee, WI	urine	0
USVAST-387	0.125	0	0	1	0	2	0	16	1	1	0	0.03	0	0	1	0	2	B2	0	0	1	0	1	1	0	0	0	0	0	Memphis, TN	urine	0
USVAST-50	0.125	0	0	1	0	2	0	0.25	0	4	0	0.03	0	0	0	1	3	B2	0	0	1	0	0	0	0	0	0	0	0	Cleveland, OH	urine	0
USVAST-212	0.5	0	0	1	0	2	0	0.0625	0	1	0	0.03	0	1	0	0	1	A	1	0	0	0	0	0	0	0	0	0	0	Kansas City	urine	0
USVAST-318	0.5	0	0	1	0	2	0	0.0625	0	1	0	0.03	0	1	0	0	1	A	1	0	0	0	0	0	0	0	0	0	0	San Diego, CA	urine	0
USVAST-330	0.5	0	0	1	0	1	0	0.0625	0	2	0	0.03	0	1	0	0	1	A	1	0	0	0	0	0	0	0	0	0	0	Los Angeles, CA	urine	0
USVAST-332	0.5	0	0	1	0	1	0	0.0625	0	2	0	0.03	0	1	0	0	1	A	1	0	0	0	0	0	0	0	0	0	0	Los Angeles, CA	urine	0
USVAST-374	0.5	0	0	4	0	1	0	0.0625	0	2	0	0.03	0	1	0	0	1	A	1	0	0	0	0	0	0	0	0	0	0	Memphis, TN	urine	0
USVAST-477	0.5	0	0	1	0	1	0	1	0	2	0	0.03	0	1	0	0	1	A	1	0	0	0	0	0	0	0	0	0	0	Miami, FL	urine	0
USVAST-480	0.5	0	0	1	0	2	0	1	0	2	0	0.03	0	1	0	0	1	A	1	0	0	0	0	0	0	0	0	0	0	Miami, FL	urine	0
USVAST-552	0.5	0	0	1	0	2	0	0.0625	0	1	0	0.03	0	1	0	0	1	A	1	0	0	0	0	0	0	0	0	0	0	Buffalo, NY	urine	0
USVAST-587	0.5	0	0	1	0	4	0	0.0625	0	1	0	0.03	0	1	0	0	1	A-1	1	0	0	0	0	0	0	0	0	0	0	Bronx, NY	blood	0
MVAST0416	0.5	0	0	8	0	1	0	1	0	64	1	0.03	0	1	0	0	1	A-2	1	0	0	0	0	0	0	0	0	0	0	Mpls, MN	Urine	0
USVAST-26	0.5	0	0	1	0	1	0	0.0625	0	1	0	0.03	0	1	0	0	1	B1	0	1	0	0	0	0	0	0	0	0	0	Cleveland, OH	urine	0
USVAST-139	0.5	0	0	1	0	0.5	0	0.0625	0	1	0	0.03	0	1	0	0	1	B1	0	1	0	0	0	0	0	0	0	0	0	Tampa, FL	urine	0
USVAST-180	0.5	0	0	1	0	1	0	0.0625	0	1	0	0.03	0	1	0	0	1	B1	0	1	0	0	0	0	0	0	0	0	0	Indianapolis, IN	#NULL!	0
USVAST-2	0.5	0	0	1	0	1	0	0.0625	0	1	0	0.03	0	1	0	0	1	B2	0	0	1	0	0	0	0	0	0	0	0	Dayton, OH	urine	0
USVAST-7	0.5	0	0	1	0	1	0	0.0625	0	1	0	0.03	0	1	0	0	1	B2	0	0	1	0	0	0	0	0	0	0	0	Dayton, OH	urine	0
USVAST-8	0.5	0	0	1	0	1	0	0.5	0	0.5	0	0.03	0	1	0	0	1	B2	0	0	1	0	0	0	0	0	0	0	0	Dayton, OH	urine	0
USVAST-9	0.5	0	0	1	0	1	0	0.0625	0	1	0	0.03	0	1	0	0	1	B2	0	0	1	0	0	0	0	0	0	0	0	Dayton, OH	urine	0
USVAST-10	0.5	0	0	1	0	1	0	0.0625	0	0.125	0	0.03	0	1	0	0	1	B2	0	0	1	0	0	0	0	0	0	0	0	Dayton, OH	urine	0
USVAST-24	0.5	0	0	1	0	2	0	0.0625	0	1	0	0.03	0	1	0	0	1	B2	0	0	1	0	0	0	0	0	0	0	0	Cleveland, OH	urine	0
USVAST-58	0.5	0	0	1	0	1	0	0.0625	0	1	0	0.03	0	1	0	0	1	B2	0	0	1	0	0	0	0	0	0	0	0	Washington, DC	urine	0
USVAST-59	0.5	0	0	1	0	1	0	0.0625	0	0.5	0	0.03	0	1	0	0	1	B2	0	0	1	0	0	0	0	0	0	0	0	Washington, DC	urine	0
USVAST-66	0.5	0	0	16	0	0.5	0	0.0625	0	2	0	0.03	0	1	0	0	1	B2	0	0	1	0	0	0	0	0	0	0	0	Washington, DC	urine	0
USVAST-80	0.5	0	0	1	0	1	0	0.0625	0	2	0	0.03	0	1	0	0	1	B2	0	0	1	0	0	0	0	0	0	0	0	Denver, CO	urine	0
USVAST-86	0.5	0	0	1	0	1	0	0.0625	0	1	0	0.03	0	1	0	0	1	B2	0	0	1	0	0	0	0	0	0	0	0	Denver, CO	urine	0
USVAST-88	0.5	0	0	1	0	0.5	0	0.0625	0	1	0	0.03	0	1	0	0	1	B2	0	0	1	0	0	0	0	0	0	0	0	Denver, CO	urine	0
USVAST-137	0.5	0	0	1	0	16	1	0.0625	0	1	0	0.03	0	1	0	0	1	B2	0	0	1	0	0	0	0	0	0	0	0	Tampa, FL	urine	0
USVAST-151	0.5	0	0	1	0	0.5	0	0.0625	0	1	0	0.03	0	1	0	0	1	B2	0	0	1	0	0	0	0	0	0	0	0	Tampa, FL	wound	0
USVAST-163	0.5	0	0	4	0	1	0	0.0625	0	8	1	0.03	0	1	0	0	1	B2	0	0	1	0	0	0	0	0	0	0	0	Indianapolis, IN	#NULL!	0
USVAST-184	0.5	0	0	1	0	2	0	0.0625	0	1	0	0.03	0	1	0	0	1	B2	0	0	1	0	0	0	0	0	0	0	0	Ann Arbor, MI	urine	0
USVAST-189	0.5	0	0	1	0	1	0	0.0625	0	1	0	0.03	0	1	0	0	1	B2	0	0	1	0	0	0	0	0	0	0	0	Ann Arbor, MI	urine	0
USVAST-190	0.5	0	0	1	0	1	0	0.0625	0	0.5	0	0.03	0	1	0	0	1	B2	0	0	1	0	0	0	0	0	0	0	0	Ann Arbor, MI	urine	0
USVAST-222	0.5	0	0	1	0	1	0	0.0625	0	1	0	0.03	0	1	0	0	1	B2	0	0	1	0	0	0	0	0	0	0	0	Ann Arbor, MI	blood	0
USVAST-226	0.5	0	0	1	0	2	0	0.0625	0	2	0	0.03	0	1	0	0	1	B2	0	0	1	0	0	0	0	0	0	0	0	Ann Arbor, MI	#NULL!	0
USVAST-233	0.5	0	0	4	0	1	0	0.0625	0	8	1	0.03	0	1	0	0	1	B2	0	0	1	0	0	0	0	0	0	0	0	Seattle, WA	urine	0
USVAST-239	0.5	0	0	1	0	2	0	0.0625	0	1	0	0.03	0	1	0	0	1	B2	0	0	1	0	0	0	0	0	0	0	0	Seattle, WA	urine	0
USVAST-275	0.5	0	0	4	0	1	0	0.0625	0	2	0	0.03	0	1	0	0	1	B2	0	0	1	0	0	1	0	0	0	0	0	Sacramento, CA	urine	0
USVAST-278	0.5	0	0	1	0	2	0	0.0625	0	2	0	0.03	0	1	0	0	1	B2	0	0	1	0	0	0	0	0	0	0	0	Sacramento, CA	urine	0
USVAST-288	0.5	0	0	1	0	1	0	0.0625	0	1	0	0.03	0	1	0	0	1	B2	0	0	1	0	0	0	0	0	0	0	0	Milwaukee, WI	urine	0
USVAST-311	0.5	0	0	4	0	1	0	0.0625	0	1	0	0.03	0	1	0	0	1	B2	0	0	1	0	0	0	0	0	0	0	0	San Diego, CA	sputum	0
USVAST-320	0.5	0	0	1	0	1	0	0.0625	0	0.5	0	0.03	0	1	0	0	1	B2	0	0	1	0	0	0	0	0	0	0	0	San Diego, CA	urine	0
USVAST-328	0.5	0	0	1	0	1	0	0.0625	0	0.5	0	0.03	0	1	0	0	1	B2	0	0	1	0	0	0	0	0	0	0	0	Los Angeles, CA	urine	0
USVAST-354	0.5	0	0	4	0	1	0	0.0625	0	8	1	0.03	0	1	0	0	1	B2	0	0	1	0	0	0	0	0	0	0	0	Dallas, TX	#NULL!	0
USVAST-359	0.5	0	0	1	0	2	0	0.0625	0	0.5	0	0.03	0	1	0	0	1	B2	0	0	1	0	0	0	0	0	0	0	0	Dallas, TX	#NULL!	0
USVAST-362	0.5	0	0	1	0	4	0	0.25	0	1	0	0.03	0	1	0	0	1	B2	0	0	1	0	0	0	0	0	0	0	0	Dallas, TX	#NULL!	0
USVAST-375	0.5	0	0	128	1	2	0	0.0625	0	2	0	0.03	0	1	0	0	1	B2	0	0	1	0	0	0	0	0	0	0	0	Memphis, TN	blood	0
USVAST-377	0.5	0	0	1	0	1	0	0.0625	0	2	0	0.03	0	1	0	0	1	B2	0	0	1	0	0	0	0	0	0	0	0	Memphis, TN	urine	0
USVAST-428	0.5	0	0	1	0	2	0	0.0625	0	2	0	0.03	0	1	0	0	1	B2	0	0	1	0	0	0	0	0	0	0	0	Boston, MA	urine	0
USVAST-430	0.5	0	0	1	0	1	0	0.0625	0	0.5	0	0.03	0	1	0	0	1	B2	0	0	1	0	0	0	0	0	0	0	0	Boston, MA	urine	0
USVAST-432	0.5	0	0	1	0	2	0	0.0625	0	2	0	0.03	0	1	0	0	1	B2	0	0	1	0	0	0	0	0	0	0	0	Boston, MA	blood	0
USVAST-456	0.5	0	0	1	0	1	0	0.0625	0	0.125	0	0.03	0	1	0	0	1	B2	0	0	1	0	0	0	0	0	0	0	0	Iowa City, IA	wound	0
USVAST-457	0.5	0	0	1	0	2	0	0.0625	0	0.125	0	0.03	0	1	0	0	1	B2	0	0	1	0	0	0	0	0	0	0	0	Iowa City, IA	abscess	0
USVAST-460	0.5	0	0	1	0	1	0	0.0625	0	0.125	0	0.03	0	1	0	0	1	B2	0	0	1	0	0	0	0	0	0	0	0	Iowa City, IA	urine	0
USVAST-476	0.5	0	0	1	0	2	0	0.0625	0	0.125	0	0.03	0	1	0	0	1	B2	0	0	1	0	0	0	0	0	0	0	0	Miami, FL	urine	0
USVAST-509	0.5	0	0	1	0	0.5	0	0.25	0	0.5	0	0.03	0	1	0	0	1	B2	0	0	1	0	0	0	0	0	0	0	0	Salt Lake City, UT	urine	0
USVAST-510	0.5	0	0	1	0	2	0	0.5	0	1	0	0.03	0	1	0	0	1	B2	0	0	1	0	0	0	0	0	0	0	0	Salt Lake City, UT	urine	0
USVAST-511	0.5	0	0	1	0	2	0	0.0625	0	0.125	0	0.125	0	1	0	0	1	B2	0	0	1	0	0	0	0	0	0	0	0	Salt Lake City, UT	urine	0
USVAST-513	0.5	0	0	1	0	1	0	0.0625	0	0.125	0	0.03	0	1	0	0	1	B2	0	0	1	0	0	0	0	0	0	0	0	Salt Lake City, UT	urine	0
USVAST-514	0.5	0	0	1	0	1	0	0.0625	0	0.125	0	0.03	0	1	0	0	1	B2	0	0	1	0	0	0	0	0	0	0	0	Salt Lake City, UT	urine	0
USVAST-527	0.5	0	0	1	0	1	0	0.0625	0	0.125	0	0.03	0	1	0	0	1	B2	0	0	1	0	0	0	0	0	0	0	0	Boise, ID	urine	0
USVAST-528	0.5	0	0	1	0	4	0	0.0625	0	1	0	0.03	0	1	0	0	1	B2	0	0	1	0	0	0	0	0	0	0	0	Boise, ID	urine	0
USVAST-529	0.5	0	0	1	0	8	1	0.0625	0	1	0	0.03	0	1	0	0	1	B2	0	0	1	0	0	0	0	0	0	0	0	Boise, ID	urine	0
USVAST-532	0.5	0	0	4	0	8	1	0.5	0	1	0	0.03	0	1	0	0	1	B2	0	0	1	0	0	0	0	0	0	0	0	Boise, ID	urine	0
USVAST-536	0.5	0	0	1	0	4	0	0.0625	0	1	0	0.03	0	1	0	0	1	B2	0	0	1	0	0	0	0	0	0	0	0	Boise, ID	urine	0
USVAST-551	0.5	0	0	1	0	4	0	0.0625	0	1	0	0.03	0	1	0	0	1	B2	0	0	1	0	0	0	0	0	0	0	0	Buffalo, NY	urine	0
USVAST-585	0.5	0	0	1	0	8	1	0.0625	0	2	0	0.03	0	1	0	0	1	B2-1	0	0	1	0	0	0	0	0	0	0	0	Bronx, NY	blood	0
MVAST0403	0.5	0	0	1	0	1	0	0.0625	0	2	0	0.03	0	1	0	0	1	B2-2	0	0	1	0	0	0	0	0	0	0	0	Mpls, MN	Urine	0
MVAST0408	0.5	0	0	1	0	1	0	0.0625	0	0.5	0	0.03	0	1	0	0	1	B2-2	0	0	1	0	0	0	0	0	0	0	0	Mpls, MN	Urine	0
MVAST0418	0.5	0	0	1	0	0.5	0	0.0625	0	0.5	0	0.03	0	1	0	0	1	B2-2	0	0	1	0	0	0	0	0	0	0	0	Mpls, MN	Urine	0
USVAST-583	0.5	0	0	1	0	4	0	0.0625	0	1	0	0.03	0	1	0	0	1	B2-2	0	0	1	0	0	0	0	0	0	0	0	Bronx, NY	urine	0
USVAST-586	0.5	0	0	1	0	8	1	0.0625	0	1	0	0.03	0	1	0	0	1	B2-2	0	0	1	0	0	0	0	0	0	0	0	Bronx, NY	blood	0
USVAST-588	0.5	0	0	1	0	4	0	0.0625	0	1	0	0.03	0	1	0	0	1	B2-2	0	0	1	0	0	0	0	0	0	0	0	Bronx, NY	blood	0
USVAST-1	0.5	0	0	1	0	1	0	0.0625	0	1	0	0.03	0	1	0	0	1	D	0	0	0	1	0	0	0	0	0	0	0	Dayton, OH	blood	0
USVAST-5	0.5	0	0	1	0	2	0	0.0625	0	2	0	0.03	0	1	0	0	1	D	0	0	0	1	0	0	0	0	0	0	0	Dayton, OH	urine	0
USVAST-27	0.5	0	0	1	0	0.5	0	0.0625	0	1	0	0.03	0	1	0	0	1	D	0	0	0	1	0	0	0	0	0	0	0	Cleveland, OH	urine	0
USVAST-31	0.5	0	0	1	0	1	0	0.0625	0	1	0	0.03	0	1	0	0	1	D	0	0	0	1	0	0	0	0	0	0	0	Cleveland, OH	urine	0
USVAST-62	0.5	0	0	1	0	0.5	0	0.0625	0	1	0	0.03	0	1	0	0	1	D	0	0	0	1	0	0	0	0	0	0	0	Washington, DC	peritoneal	0
USVAST-63	0.5	0	0	1	0	0.5	0	0.0625	0	1	0	0.03	0	1	0	0	1	D	0	0	0	1	0	0	0	0	0	0	0	Washington, DC	urine	0
USVAST-67	0.5	0	0	1	0	1	0	0.0625	0	1	0	0.03	0	1	0	0	1	D	0	0	0	1	0	0	0	0	0	0	0	Washington, DC	urine	0
USVAST-87	0.5	0	0	1	0	1	0	0.0625	0	1	0	0.03	0	1	0	0	1	D	0	0	0	1	0	0	0	0	0	0	0	Denver, CO	urine	0
USVAST-129	0.5	0	0	1	0	2	0	0.0625	0	2	0	0.03	0	1	0	0	1	D	0	0	0	1	0	0	0	0	0	0	0	Tampa, FL	urine	0
USVAST-281	0.5	0	0	1	0	1	0	0.0625	0	1	0	0.03	0	1	0	0	1	D	0	0	0	1	0	0	0	0	0	0	0	Milwaukee, WI	urine	0
USVAST-291	0.5	0	0	1	0	2	0	0.0625	0	1	0	0.03	0	1	0	0	1	D	0	0	0	1	0	0	0	0	0	0	0	Milwaukee, WI	urine	0
USVAST-358	0.5	0	0	512	1	32	1	0.0625	0	2	0	0.03	0	1	0	0	1	D	0	0	0	1	0	0	0	0	0	0	0	Dallas, TX	#NULL!	0
USVAST-425	0.5	0	0	1	0	2	0	0.0625	0	2	0	0.03	0	1	0	0	1	D	0	0	0	1	0	0	0	0	0	0	0	Boston, MA	urine	0
USVAST-454	0.5	0	0	1	0	1	0	0.0625	0	0.125	0	0.03	0	1	0	0	1	D	0	0	0	1	0	0	0	0	0	0	0	Iowa City, IA	urine	0
USVAST-479	0.5	0	0	1	0	2	0	0.5	0	1	0	0.03	0	1	0	0	1	D	0	0	0	1	0	0	0	0	0	0	0	Miami, FL	urine	0
USVAST-482	0.5	0	0	1	0	2	0	0.5	0	1	0	0.03	0	1	0	0	1	D	0	0	0	1	0	0	0	0	0	0	0	Miami, FL	urine	0
USVAST-530	0.5	0	0	1	0	8	1	1	0	1	0	0.03	0	1	0	0	1	D	0	0	0	1	0	0	0	0	0	0	0	Boise, ID	urine	0
USVAST-550	0.5	0	0	1	0	2	0	0.0625	0	1	0	0.03	0	1	0	0	1	D	0	0	0	1	0	0	0	0	0	0	0	Buffalo, NY	urine	0
USVAST-553	0.5	0	0	1	0	4	0	0.0625	0	1	0	0.03	0	1	0	0	1	D	0	0	0	1	0	0	0	0	0	0	0	Buffalo, NY	urine	0
USVAST-556	0.5	0	0	1	0	8	1	0.0625	0	1	0	0.03	0	1	0	0	1	D	0	0	0	1	0	0	0	0	0	0	0	Buffalo, NY	urine	0
USVAST-558	0.5	0	0	1	0	8	1	0.0625	0	1	0	0.03	0	1	0	0	1	D	0	0	0	1	0	0	0	0	0	0	0	Buffalo, NY	urine	0
USVAST-581	0.5	0	0	1	0	4	0	0.0625	0	0.5	0	0.03	0	1	0	0	1	D-2	0	0	0	1	0	0	0	0	0	0	0	Bronx, NY	urine	0
USVAST-582	0.5	0	0	1	0	4	0	1	0	1	0	0.03	0	1	0	0	1	D-2	0	0	0	1	0	0	0	0	0	0	0	Bronx, NY	urine	0
USVAST-29	0.5	0	0	1	0	512	1	1	0	1	0	0.03	0	1	0	0	1	B2	0	0	1	0	1	0	1	0	0	0	0	Cleveland, OH	urine	0
USVAST-65	0.5	0	0	1	0	1	0	0.0625	0	1	0	0.03	0	1	0	0	1	B2	0	0	1	0	1	0	1	0	0	0	0	Washington, DC	urine	0
USVAST-127	0.5	0	0	8	0	512	1	0.0625	0	1	0	0.03	0	1	0	0	1	B2	0	0	1	0	1	1	0	0	0	0	0	Tampa, FL	urine	0
USVAST-219	0.5	0	0	1	0	1	0	0.0625	0	1	0	0.03	0	1	0	0	1	B2	0	0	1	0	1	1	0	0	0	0	0	Ann Arbor, MI	urine	0
USVAST-246	0.5	0	0	1	0	1	0	0.0625	0	1	0	0.03	0	1	0	0	1	B2	0	0	1	0	1	1	0	0	0	0	0	Seattle, WA	urine	0
USVAST-380	0.5	0	0	1	0	1	0	0.5	0	1	0	0.03	0	1	0	0	1	B2	0	0	1	0	1	1	0	0	0	0	0	Memphis, TN	urine	0
USVAST-429	0.5	0	0	1	0	1	0	0.0625	0	2	0	0.03	0	1	0	0	1	B2	0	0	1	0	1	0	1	0	0	0	0	Boston, MA	urine	0
USVAST-481	0.5	0	0	1	0	1	0	0.5	0	1	0	0.03	0	1	0	0	1	B2	0	0	1	0	1	0	1	0	0	0	0	Miami, FL	urine	0
USVAST-533	0.5	0	0	1	0	512	1	1	0	1	0	0.03	0	1	0	0	1	B2	0	0	1	0	1	0	1	0	0	0	0	Boise, ID	urine	0
USVAST-555	0.5	0	0	1	0	4	0	0.0625	0	1	0	0.03	0	1	0	0	1	B2	0	0	1	0	1	0	0	0	0	0	0	Buffalo, NY	urine	0
USVAST-580	0.5	0	0	1	0	4	0	1	0	1	0	0.03	0	1	0	0	1	B2-2	0	0	1	0	1	0	1	0	0	0	0	Bronx, NY	urine	0
USVAST-434	0.5	0	0	16	0	1	0	32	1	2	0	0.03	0	0	1	0	2	A	1	0	0	0	0	0	0	0	0	0	0	Boston, MA	urine	0
USVAST-524	0.5	0	0	4	0	512	1	32	1	2	0	0.03	0	0	1	0	2	A	1	0	0	0	0	0	0	0	0	0	0	Salt Lake City, UT	urine	0
USVAST-569	0.5	0	0	1	0	1	0	8	1	2	0	0.03	0	0	1	0	2	A	1	0	0	0	0	0	0	0	0	0	0	Buffalo, NY	abscess	0
MVAST0404	0.5	0	0	8	0	0.5	0	32	1	2	0	0.03	0	0	1	0	2	A-2	1	0	0	0	0	0	0	0	0	0	0	Mpls, MN	Urine	0
USVAST-94	0.5	0	0	1	0	512	1	32	1	2	0	0.03	0	0	1	0	2	B1	0	1	0	0	0	0	0	0	0	0	0	Denver, CO	urine	0
USVAST-298	0.5	0	0	1	0	512	1	16	1	2	0	0.03	0	0	1	0	2	B2	0	0	1	0	0	0	0	0	0	0	0	San Diego, CA	wound	0
USVAST-494	0.5	0	0	1	0	512	1	16	1	0.5	0	0.03	0	0	1	0	2	B2	0	0	1	0	0	0	0	0	0	0	0	Miami, FL	urine	0
USVAST-520	0.5	0	0	1	0	0.5	0	16	1	2	0	0.03	0	0	1	0	2	B2	0	0	1	0	0	1	0	0	0	0	0	Salt Lake City, UT	urine	0
USVAST-35	0.5	0	0	1	0	1	0	32	1	1	0	0.03	0	0	1	0	2	D	0	0	0	1	0	0	0	0	0	0	0	Cleveland, OH	urine	0
USVAST-217	0.5	0	0	1	0	1	0	32	1	8	1	0.03	0	0	1	0	2	D	0	0	0	1	0	0	0	0	0	0	0	Ann Arbor, MI	urine	0
USVAST-228	0.5	0	0	1	0	2	0	32	1	8	1	0.03	0	0	1	0	2	D	0	0	0	1	0	0	0	0	0	0	0	Ann Arbor, MI	urine	0
USVAST-294	0.5	0	0	1	0	0.5	0	16	1	2	0	0.03	0	0	1	0	2	D	0	0	0	1	0	0	0	0	0	0	0	Milwaukee, WI	urine	0
USVAST-313	0.5	0	0	1	0	512	1	32	1	2	0	0.03	0	0	1	0	2	D	0	0	0	1	0	0	0	0	0	0	0	San Diego, CA	tissue	0
USVAST-340	0.5	0	0	1	0	512	1	32	1	2	0	0.03	0	0	1	0	2	D	0	0	0	1	0	0	0	0	0	0	0	Los Angeles, CA	urine	0
USVAST-367	0.5	0	0	4	0	2	0	16	1	1	0	0.03	0	0	1	0	2	D	0	0	0	1	0	0	0	0	0	0	0	Dallas, TX	#NULL!	0
USVAST-388	0.5	0	0	32	1	4	0	32	1	2	0	0.03	0	0	1	0	2	D	0	0	0	1	0	0	0	0	0	0	0	Memphis, TN	urine	0
USVAST-438	0.5	0	0	1	0	512	1	16	1	1	0	0.03	0	0	1	0	2	D	0	0	0	1	0	0	0	0	0	0	0	Boston, MA	urine	0
USVAST-471	0.5	0	0	1	0	1	0	32	1	1	0	0.03	0	0	1	0	2	D	0	0	0	1	0	0	0	0	0	0	0	Iowa City, IA	urine	0
USVAST-490	0.5	0	0	1	0	4	0	32	1	1	0	0.03	0	0	1	0	2	D	0	0	0	1	0	0	0	0	0	0	0	Miami, FL	urine	0
USVAST-538	0.5	0	0	4	0	2	0	32	1	2	0	0.03	0	0	1	0	2	D	0	0	0	1	0	0	0	0	0	0	0	Boise, ID	urine	0
USVAST-543	0.5	0	0	512	1	32	1	32	1	2	0	0.03	0	0	1	0	2	D	0	0	0	1	0	0	0	0	0	0	0	Boise, ID	urine	0
MVAST0396	0.5	0	0	1	0	1	0	8	1	1	0	0.03	0	0	1	0	2	D-1	0	0	0	1	0	0	0	0	0	0	0	Mpls, MN	Urine	0
MVAST0406	0.5	0	0	1	0	1	0	8	1	0.5	0	0.03	0	0	1	0	2	D-1	0	0	0	1	0	0	0	0	0	0	0	Mpls, MN	Blood	0
USVAST-73	0.5	0	0	1	0	512	1	4	1	2	0	0.03	0	0	1	0	2	B2	0	0	1	0	1	1	0	0	0	0	0	Washington, DC	urine	0
USVAST-337	0.5	0	0	1	0	512	1	16	1	0.5	0	0.03	0	0	1	0	2	B2	0	0	1	0	1	0	1	0	0	0	0	Los Angeles, CA	urine	0
USVAST-364	0.5	0	0	1	0	1	0	32	1	1	0	0.03	0	0	1	0	2	B2	0	0	1	0	1	0	1	0	0	0	0	Dallas, TX	#NULL!	0
USVAST-365	0.5	0	0	1	0	512	1	32	1	2	0	0.03	0	0	1	0	2	B2	0	0	1	0	1	1	0	0	0	0	0	Dallas, TX	#NULL!	0
USVAST-171	0.5	0	0	1	0	0.5	0	0.0625	0	256	1	0.03	0	0	0	1	3	B1	0	1	0	0	0	0	0	0	0	0	0	Indianapolis, IN	#NULL!	0
USVAST-44	0.5	0	0	8	0	1	0	1	0	8	1	0.03	0	0	0	1	3	B2	0	0	1	0	0	0	0	0	0	0	0	Cleveland, OH	urine	0
USVAST-499	0.5	0	0	1	0	4	0	1	0	32	1	0.03	0	0	0	1	3	B2	0	0	1	0	0	0	0	0	0	0	0	Miami, FL	urine	0
USVAST-347	0.5	0	0	1	0	1	0	0.0625	0	64	1	0.03	0	0	0	1	3	D	0	0	0	1	0	0	0	0	0	0	0	Los Angeles, CA	blood	0
USVAST-503	0.5	0	0	1	0	1	0	0.5	0	4	0	0.03	0	0	0	1	3	D	0	0	0	1	0	1	0	0	0	0	0	Miami, FL	urine	0
USVAST-55	0.5	0	0	8	0	2	0	32	1	64	1	0.03	0	0	0	1	3	A	1	0	0	0	0	1	0	0	0	0	1	Cleveland, OH	urine	0
USVAST-505	0.5	0	0	256	1	512	1	32	1	32	1	0.03	0	0	0	1	3	A	1	0	0	0	0	0	0	0	0	0	0	Miami, FL	urine	0
USVAST-572	0.5	0	0	1	0	512	1	32	1	8	1	0.03	0	0	0	1	3	A	1	0	0	0	0	0	0	0	0	0	0	Buffalo, NY	urine	0
MVAST0244	0.5	0	0	1	0	4	0	4	1	128	1	0.03	0	0	0	1	3	A-2	1	0	0	0	0	0	0	0	0	0	0	Mpls, MN	Urine	0
USVAST-48	0.5	0	0	16	0	1	0	32	1	64	1	0.03	0	0	0	1	3	D	0	0	0	1	0	0	0	0	0	0	0	Cleveland, OH	urine	0
USVAST-157	0.5	0	0	4	0	2	0	32	1	8	1	0.03	0	0	0	1	3	D	0	0	0	1	0	0	0	0	0	0	0	Indianapolis, IN	#NULL!	0
USVAST-216	0.5	0	0	1	0	1	0	32	1	16	1	0.03	0	0	0	1	3	D	0	0	0	1	0	0	0	0	0	0	0	Ann Arbor, MI	urine	0
USVAST-221	0.5	0	0	1	0	1	0	32	1	8	1	0.03	0	0	0	1	3	D	0	0	0	1	0	0	0	0	0	0	0	Ann Arbor, MI	urine	0
USVAST-344	0.5	0	0	1	0	1	0	32	1	4	0	0.03	0	0	0	1	3	D	0	0	0	1	0	0	0	0	0	0	0	Los Angeles, CA	urine	0
MVAST0120	0.5	0	0	1	0	1	0	16	1	4	0	0.03	0	0	0	1	3	D-1	0	0	0	1	0	0	0	0	0	0	0	Mpls, MN	Urine	0
MVAST0121	0.5	0	0	1	0	1	0	16	1	4	0	0.03	0	0	0	1	3	D-1	0	0	0	1	0	0	0	0	0	0	0	Mpls, MN	Blood	0
MVAST0125	0.5	0	0	1	0	1	0	16	1	8	1	0.03	0	0	0	1	3	D-1	0	0	0	1	0	0	0	0	0	0	0	Mpls, MN	Urine	0
USVAST-82	1	0	0	1	0	0.5	0	0.0625	0	2	0	0.03	0	1	0	0	1	A	1	0	0	0	0	0	0	0	0	0	0	Denver, CO	urine	0
USVAST-484	1	0	0	8	0	1	0	0.0625	0	0.125	0	0.03	0	1	0	0	1	B1	0	1	0	0	0	0	0	0	0	0	0	Miami, FL	urine	0
USVAST-4	1	0	0	1	0	1	0	0.0625	0	2	0	0.03	0	1	0	0	1	B2	0	0	1	0	0	0	0	0	0	0	0	Dayton, OH	urine	0
USVAST-262	1	0	0	4	0	2	0	0.25	0	2	0	0.03	0	1	0	0	1	B2	0	0	1	0	0	0	0	0	0	0	0	Sacramento, CA	urine	0
USVAST-355	1	0	0	8	0	1	0	0.0625	0	2	0	0.03	0	1	0	0	1	B2	0	0	1	0	0	0	0	0	0	0	0	Dallas, TX	#NULL!	0
USVAST-356	1	0	0	1	0	1	0	0.0625	0	0.5	0	0.03	0	1	0	0	1	B2	0	0	1	0	0	0	0	0	0	0	0	Dallas, TX	#NULL!	0
USVAST-360	1	0	0	1	0	4	0	0.0625	0	2	0	0.03	0	1	0	0	1	B2	0	0	1	0	0	0	0	0	0	0	0	Dallas, TX	#NULL!	0
USVAST-376	1	0	0	1	0	1	0	0.0625	0	2	0	0.03	0	1	0	0	1	B2	0	0	1	0	0	0	0	0	0	0	0	Memphis, TN	blood	0
USVAST-383	1	0	0	4	0	2	0	0.0625	0	4	0	0.03	0	1	0	0	1	B2	0	0	1	0	0	0	0	0	0	0	0	Memphis, TN	urine	0
USVAST-483	1	0	0	8	0	1	0	0.0625	0	0.125	0	0.03	0	1	0	0	1	B2	0	0	1	0	0	0	0	0	0	0	0	Miami, FL	urine	0
USVAST-268	1	0	0	1	0	2	0	0.0625	0	2	0	0.03	0	1	0	0	1	B2	0	0	1	0	0	0	0	0	0	0	0	Sacramento, CA	urine	0
USVAST-559	1	0	0	1	0	2	0	0.0625	0	1	0	0.03	0	1	0	0	1	B2	0	0	1	0	1	1	0	0	0	0	0	Buffalo, NY	urine	0
USVAST-193	1	0	0	4	0	0.5	0	8	1	512	1	0.03	0	0	1	0	2	A	1	0	0	0	0	0	0	0	0	0	1	Ann Arbor, MI	urine	0
USVAST-544	1	0	0	512	1	4	0	32	1	2	0	0.03	0	0	1	0	2	B1	0	1	0	0	0	0	0	0	0	0	0	Boise, ID	urine	0
USVAST-16	1	0	0	8	0	2	0	32	1	2	0	0.03	0	0	1	0	2	D	0	0	0	1	0	0	0	0	0	0	0	Dayton, OH	bone	0
USVAST-199	1	0	0	1	0	0.5	0	32	1	2	0	0.03	0	0	1	0	2	D	0	0	0	1	0	0	0	0	0	0	0	Kansas City	exudate	0
USVAST-280	1	0	0	512	1	1	0	32	1	4	0	0.03	0	0	1	0	2	D	0	0	0	1	0	0	0	0	0	0	0	Milwaukee, WI	urine	0
USVAST-297	1	0	0	1	0	512	1	16	1	32	1	0.03	0	0	1	0	2	D	0	0	0	1	0	0	0	0	0	0	0	Milwaukee, WI	urine	0
USVAST-412	1	0	0	8	0	512	1	32	1	16	1	0.03	0	0	1	0	2	D	0	0	0	1	0	0	0	0	0	0	0	Jackson, MS	urine	0
USVAST-517	1	0	0	8	0	512	1	32	1	4	0	0.03	0	0	1	0	2	D	0	0	0	1	0	0	0	0	0	0	0	Salt Lake City, UT	urine	0
MVAST0409	1	0	0	8	0	1	0	32	1	2	0	0.03	0	0	1	0	2	D-1	0	0	0	1	0	0	0	0	0	0	0	Mpls, MN	Urine	0
USVAST-235	1	0	0	4	0	1	0	0.0625	0	128	1	0.03	0	0	0	1	3	B2	0	0	1	0	0	0	0	0	0	0	0	Seattle, WA	urine	0
USVAST-474	1	0	0	1	0	8	1	0.5	0	256	1	0.03	0	0	0	1	3	B2	0	0	1	0	1	0	1	0	0	0	1	Iowa City, IA	urine	0
USVAST-101	1	0	0	8	0	32	1	32	1	32	1	0.03	0	0	0	1	3	A	1	0	0	0	0	0	0	0	0	0	0	Denver, CO	urine	0
USVAST-155	1	0	0	4	0	512	1	32	1	16	1	0.03	0	0	0	1	3	A	1	0	0	0	0	0	0	0	0	0	0	Tampa, FL	urine	0
USVAST-192	1	0	0	1	0	0.5	0	8	1	128	1	0.03	0	0	0	1	3	A	1	0	0	0	0	0	0	0	0	0	1	Ann Arbor, MI	urine	0
USVAST-373	1	0	0	4	0	512	1	16	1	64	1	0.03	0	0	0	1	3	A	1	0	0	0	0	0	0	0	0	0	1	Dallas, TX	#NULL!	0
MVAST0182	1	0	0	8	0	512	1	32	1	256	1	0.03	0	0	0	1	3	A-2	1	0	0	0	0	0	0	0	0	0	1	Mpls, MN	Urine	0
MVAST0190	1	0	0	4	0	512	1	16	1	128	1	0.03	0	0	0	1	3	A-2	1	0	0	0	0	0	0	0	0	0	1	Mpls, MN	Urine	0
USVAST-47	1	0	0	4	0	1	0	32	1	4	0	0.03	0	0	0	1	3	B2	0	0	1	0	0	0	0	0	0	0	0	Cleveland, OH	urine	0
USVAST-52	1	0	0	4	0	2	0	32	1	2	0	0.03	0	0	0	1	3	D	0	0	0	1	0	0	0	0	0	0	0	Cleveland, OH	urine	0
USVAST-166	1	0	0	4	0	1	0	16	1	4	0	0.03	0	0	0	1	3	D	0	0	0	1	0	0	0	0	0	0	0	Indianapolis, IN	#NULL!	0
USVAST-394	1	0	0	1	0	512	1	8	1	8	1	0.03	0	0	0	1	3	D	0	0	0	1	0	0	0	0	0	0	0	Memphis, TN	urine	0
USVAST-506	2	0	0	4	0	1	0	0.0625	0	0.125	0	0.03	0	1	0	0	1	B1	0	1	0	0	0	0	0	0	0	0	0	Salt Lake City, UT	urine	0
USVAST-485	2	0	0	16	0	2	0	0.0625	0	0.125	0	0.03	0	1	0	0	1	D	0	0	0	1	0	0	0	0	0	0	0	Miami, FL	urine	0
USVAST-214	2	0	0	128	1	512	1	32	1	512	1	0.03	0	0	1	0	2	D	0	0	0	1	0	0	0	0	0	0	0	Kansas City	urine	0
USVAST-310	2	0	0	1	0	2	0	32	1	4	0	0.03	0	0	1	0	2	D	0	0	0	1	0	0	0	0	0	0	0	San Diego, CA	urine	0
USVAST-45	2	0	0	512	1	1	0	32	1	256	1	0.03	0	0	0	1	3	A	1	0	0	0	0	0	0	0	0	0	1	Cleveland, OH	fluid	0
USVAST-496	2	0	0	1	0	512	1	32	1	512	1	0.03	0	0	0	1	3	B1	0	1	0	0	0	0	0	0	0	0	1	Miami, FL	urine	0
USVAST-23	2	0	0	16	0	512	1	16	1	8	1	0.03	0	0	0	1	3	D	0	0	0	1	0	0	0	0	0	0	0	Dayton, OH	urine	0
USVAST-314	2	0	0	4	0	1	0	32	1	32	1	0.03	0	0	0	1	3	D	0	0	0	1	0	0	0	0	0	0	0	San Diego, CA	urine	0
USVAST-570	2	0	0	16	0	8	1	32	1	256	1	0.03	0	0	0	1	3	D	0	0	0	1	0	0	0	0	0	0	1	Buffalo, NY	wound	0
USVAST-333	4	1	0	8	0	2	0	0.25	0	8	1	0.03	0	1	0	0	1	B2	0	0	1	0	0	0	0	0	0	0	0	Los Angeles, CA	urine	0
USVAST-306	4	1	0	1	0	2	0	32	1	8	1	0.03	0	0	1	0	2	B2	0	0	1	0	0	0	0	0	0	0	0	San Diego, CA	urine	0
USVAST-126	4	1	0	8	0	4	0	32	1	512	1	0.03	0	0	1	0	2	D	0	0	0	1	0	0	0	0	0	0	0	Tampa, FL	urine	0
USVAST-205	4	1	0	1	0	512	1	16	1	512	1	0.03	0	0	0	1	3	A	1	0	0	0	0	0	0	0	0	0	0	Kansas City	urine	0
MVAST0399	4	1	0	32	1	16	1	8	1	16	1	0.03	0	0	0	1	3	D-2	0	0	0	1	0	0	0	0	0	0	0	Mpls, MN	Urine	0
USVAST-187	8	1	0	1	0	2	0	32	1	512	1	0.03	0	0	1	0	2	B1	0	1	0	0	0	0	0	0	0	0	0	Ann Arbor, MI	urine	0
USVAST-473	8	1	0	4	0	8	1	2	0	8	1	0.03	0	0	0	1	3	D	0	0	0	1	0	0	0	0	0	0	0	Iowa City, IA	urine	0
USVAST-21	8	1	0	32	1	1	0	32	1	512	1	0.03	0	0	0	1	3	D	0	0	0	1	0	0	0	0	0	0	0	Dayton, OH	urine	0
USVAST-450	8	1	0	16	0	512	1	32	1	128	1	0.03	0	0	0	1	3	D	0	0	0	1	0	0	0	0	0	0	0	Boston, MA	urine	0
USVAST-600	32	1	0	512	1	4	0	32	1	512	1	1	0	0	1	0	2	B1-1	0	1	0	0	0	0	0	0	0	0	0	Bronx, NY	urine	0
USVAST-251	32	1	0	512	1	1	0	0.0625	0	256	1	0.25	0	0	0	1	3	D	0	0	0	1	0	0	0	0	0	0	0	Seattle, WA	urine	0
USVAST-128	32	1	0	256	1	1	0	16	1	512	1	0.03	0	0	0	1	3	B1	0	1	0	0	0	0	0	0	0	0	0	Tampa, FL	urine	0
MVAST0330	32	1	0	1	0	8	1	16	1	512	1	0.03	0	0	0	1	3	B2-2	0	0	1	0	0	0	0	0	0	0	0	Mpls, MN	Urine	0
USVAST-54	64	1	0	64	1	512	1	32	1	512	1	0.125	0	0	0	1	3	D	0	0	0	1	0	0	0	0	0	0	1	Cleveland, OH	urine	0
USVAST-475	128	1	0	512	1	8	1	16	1	512	1	0.25	0	0	0	1	3	D	0	0	0	1	0	0	0	0	0	0	1	Iowa City, IA	urine	0
USVAST-601	512	1	0	512	1	512	1	32	1	512	1	0.25	0	0	1	0	2	D-2	0	0	0	1	0	0	0	0	0	0	0	Bronx, NY	urine	0
USVAST-14	0.125	0	0	1	0	512	1	8	1	0.5	0	0.03	0	0	1	0	2	B2	0	0	1	0	1	1	0	1	1	0	0	Dayton, OH	urine	1
USVAST-38	0.125	0	0	1	0	512	1	16	1	1	0	0.03	0	0	1	0	2	B2	0	0	1	0	1	1	0	1	1	0	0	Cleveland, OH	urine	1
USVAST-69	0.125	0	0	1	0	1	0	32	1	1	0	0.03	0	0	1	0	2	B2	0	0	1	0	1	1	0	1	1	0	0	Washington, DC	urine	1
USVAST-152	0.125	0	0	1	0	1	0	16	1	512	1	0.03	0	0	1	0	2	B2	0	0	1	0	1	1	0	1	1	0	0	Tampa, FL	urine	1
USVAST-181	0.125	0	0	1	0	1	0	16	1	1	0	0.03	0	0	1	0	2	B2	0	0	1	0	1	1	0	1	1	0	0	Indianapolis, IN	#NULL!	1
USVAST-186	0.125	0	0	32	1	1	0	16	1	1	0	0.03	0	0	1	0	2	B2	0	0	1	0	1	1	0	1	1	0	0	Ann Arbor, MI	urine	1
USVAST-197	0.125	0	0	512	1	1	0	32	1	1	0	0.03	0	0	1	0	2	B2	0	0	1	0	1	1	0	1	1	0	0	Kansas City	urine	1
USVAST-203	0.125	0	0	1	0	1	0	16	1	1	0	0.03	0	0	1	0	2	B2	0	0	1	0	1	1	0	1	1	0	0	Kansas City	urine	1
USVAST-206	0.125	0	0	1	0	512	1	16	1	0.5	0	0.03	0	0	1	0	2	B2	0	0	1	0	1	1	0	1	1	0	0	Kansas City	urine	1
USVAST-231	0.125	0	0	4	0	1	0	16	1	1	0	0.03	0	0	1	0	2	B2	0	0	1	0	1	1	0	1	1	0	0	Seattle, WA	urine	1
USVAST-240	0.125	0	0	1	0	1	0	16	1	2	0	0.03	0	0	1	0	2	B2	0	0	1	0	1	1	0	1	1	0	0	Seattle, WA	urine	1
USVAST-241	0.125	0	0	1	0	1	0	16	1	1	0	0.03	0	0	1	0	2	B2	0	0	1	0	1	1	0	1	1	0	0	Seattle, WA	urine	1
USVAST-257	0.125	0	0	1	0	2	0	16	1	2	0	0.03	0	0	1	0	2	B2	0	0	1	0	1	1	0	1	1	0	0	Seattle, WA	urine	1
USVAST-283	0.125	0	0	1	0	512	1	8	1	0.5	0	0.03	0	0	1	0	2	B2	0	0	1	0	1	1	0	1	1	0	0	Milwaukee, WI	urine	1
USVAST-287	0.125	0	0	1	0	1	0	32	1	1	0	0.03	0	0	1	0	2	B2	0	0	1	0	1	1	0	1	1	0	0	Milwaukee, WI	urine	1
USVAST-289	0.125	0	0	1	0	512	1	32	1	2	0	0.03	0	0	1	0	2	B2	0	0	1	0	1	1	0	1	1	0	0	Milwaukee, WI	urine	1
USVAST-290	0.125	0	0	1	0	2	0	16	1	1	0	0.03	0	0	1	0	2	B2	0	0	1	0	1	1	0	1	1	0	0	Milwaukee, WI	urine	1
USVAST-469	0.125	0	0	1	0	1	0	16	1	0.5	0	0.03	0	0	1	0	2	B2	0	0	1	0	1	1	0	1	1	0	0	Iowa City, IA	urine	1
USVAST-470	0.125	0	0	1	0	1	0	16	1	1	0	0.03	0	0	1	0	2	B2	0	0	1	0	1	1	0	1	1	0	0	Iowa City, IA	urine	1
MVAST0392	0.125	0	0	1	0	1	0	16	1	1	0	0.03	0	0	1	0	2	B2-2	0	0	1	0	1	1	0	1	1	0	0	Mpls, MN	Urine	1
USVAST-594	0.125	0	0	1	0	512	1	32	1	4	0	0.03	0	0	1	0	2	B2-2	0	0	1	0	1	1	0	1	1	0	0	Bronx, NY	urine	1
USVAST-150	0.125	0	0	1	0	1	0	32	1	8	1	0.03	0	0	0	1	3	B2	0	0	1	0	1	1	0	1	1	0	0	Tampa, FL	urine	1
USVAST-276	0.125	0	0	1	0	0.5	0	8	1	256	1	0.03	0	0	0	1	3	B2	0	0	1	0	1	1	0	1	1	0	0	Sacramento, CA	urine	1
USVAST-145	0.5	0	0	1	0	1	0	16	1	1	0	0.03	0	0	1	0	2	B2	0	0	1	0	1	1	0	1	1	0	0	Tampa, FL	urine	1
USVAST-183	0.5	0	0	128	1	512	1	32	1	2	0	0.03	0	0	1	0	2	B2	0	0	1	0	1	1	0	1	1	0	0	Indianapolis, IN	#NULL!	1
USVAST-461	0.5	0	0	1	0	2	0	16	1	32	1	0.03	0	0	1	0	2	B2	0	0	1	0	1	1	0	1	1	0	0	Iowa City, IA	urine	1
USVAST-435	0.5	0	0	32	1	512	1	32	1	2	0	0.03	0	0	1	0	2	B1	0	1	0	0	1	1	0	1	1	0	0	Boston, MA	urine	1
USVAST-560	0.5	0	0	1	0	1	0	32	1	1	0	0.03	0	0	1	0	2	B1	0	1	0	0	1	1	0	1	1	0	0	Buffalo, NY	urine	1
USVAST-567	0.5	0	0	1	0	2	0	32	1	1	0	0.03	0	0	1	0	2	B1	0	1	0	0	1	1	0	1	1	0	0	Buffalo, NY	urine	1
USVAST-11	0.5	0	0	1	0	512	1	32	1	2	0	0.03	0	0	1	0	2	B2	0	0	1	0	1	1	0	1	1	0	0	Dayton, OH	foot	1
USVAST-12	0.5	0	0	1	0	1	0	32	1	2	0	0.03	0	0	1	0	2	B2	0	0	1	0	1	1	0	1	1	0	0	Dayton, OH	urine	1
USVAST-15	0.5	0	0	1	0	1	0	16	1	2	0	0.03	0	0	1	0	2	B2	0	0	1	0	1	1	0	1	1	0	0	Dayton, OH	urine	1
USVAST-17	0.5	0	0	1	0	512	1	16	1	1	0	0.03	0	0	1	0	2	B2	0	0	1	0	1	1	0	1	1	0	0	Dayton, OH	urine	1
USVAST-20	0.5	0	0	1	0	0.5	0	32	1	1	0	0.03	0	0	1	0	2	B2	0	0	1	0	1	1	0	1	1	0	0	Dayton, OH	urine	1
USVAST-36	0.5	0	0	1	0	1	0	16	1	1	0	0.03	0	0	1	0	2	B2	0	0	1	0	1	1	0	1	1	0	0	Cleveland, OH	urine	1
USVAST-37	0.5	0	0	1	0	0.5	0	8	1	1	0	0.03	0	0	1	0	2	B2	0	0	1	0	1	1	0	1	1	0	0	Cleveland, OH	urine	1
USVAST-39	0.5	0	0	1	0	512	1	16	1	1	0	0.03	0	0	1	0	2	B2	0	0	1	0	1	1	0	1	1	0	0	Cleveland, OH	urine	1
USVAST-40	0.5	0	0	1	0	1	0	16	1	1	0	0.03	0	0	1	0	2	B2	0	0	1	0	1	1	0	1	1	0	0	Cleveland, OH	urine	1
USVAST-68	0.5	0	0	1	0	512	1	16	1	2	0	0.03	0	0	1	0	2	B2	0	0	1	0	1	1	0	1	1	0	0	Washington, DC	urine	1
USVAST-70	0.5	0	0	1	0	1	0	16	1	2	0	0.03	0	0	1	0	2	B2	0	0	1	0	1	1	0	1	1	0	0	Washington, DC	urine	1
USVAST-71	0.5	0	0	1	0	1	0	16	1	1	0	0.03	0	0	1	0	2	B2	0	0	1	0	1	1	0	1	1	0	0	Washington, DC	urine	1
USVAST-91	0.5	0	0	1	0	1	0	32	1	2	0	0.03	0	0	1	0	2	B2	0	0	1	0	1	1	0	1	1	0	0	Denver, CO	urine	1
USVAST-92	0.5	0	0	1	0	512	1	16	1	2	0	0.03	0	0	1	0	2	B2	0	0	1	0	1	1	0	1	1	0	0	Denver, CO	urine	1
USVAST-99	0.5	0	0	1	0	1	0	32	1	2	0	0.03	0	0	1	0	2	B2	0	0	1	0	1	1	0	1	1	0	0	Denver, CO	blood	1
USVAST-132	0.5	0	0	1	0	512	1	32	1	2	0	0.03	0	0	1	0	2	B2	0	0	1	0	1	1	0	1	1	0	0	Tampa, FL	urine	1
USVAST-144	0.5	0	0	1	0	512	1	16	1	2	0	0.03	0	0	1	0	2	B2	0	0	1	0	1	1	0	1	1	0	0	Tampa, FL	urine	1
USVAST-146	0.5	0	0	1	0	1	0	16	1	1	0	0.03	0	0	1	0	2	B2	0	0	1	0	1	1	0	1	1	0	0	Tampa, FL	urine	1
USVAST-154	0.5	0	0	1	0	512	1	16	1	2	0	0.03	0	0	1	0	2	B2	0	0	1	0	1	1	0	1	1	0	0	Tampa, FL	urine	1
USVAST-164	0.5	0	0	512	1	0.5	0	16	1	4	0	0.03	0	0	1	0	2	B2	0	0	1	0	1	1	0	1	1	0	0	Indianapolis, IN	#NULL!	1
USVAST-169	0.5	0	0	1	0	512	1	16	1	1	0	0.03	0	0	1	0	2	B2	0	0	1	0	1	1	0	1	1	0	0	Indianapolis, IN	#NULL!	1
USVAST-170	0.5	0	0	1	0	1	0	32	1	2	0	0.03	0	0	1	0	2	B2	0	0	1	0	1	1	0	1	1	0	0	Indianapolis, IN	#NULL!	1
USVAST-175	0.5	0	0	4	0	2	0	16	1	2	0	0.03	0	0	1	0	2	B2	0	0	1	0	1	1	0	1	1	0	0	Indianapolis, IN	#NULL!	1
USVAST-179	0.5	0	0	1	0	512	1	32	1	1	0	0.03	0	0	1	0	2	B2	0	0	1	0	1	1	0	1	1	0	0	Indianapolis, IN	#NULL!	1
USVAST-182	0.5	0	0	1	0	512	1	32	1	1	0	0.03	0	0	1	0	2	B2	0	0	1	0	1	1	0	1	1	0	0	Indianapolis, IN	#NULL!	1
USVAST-191	0.5	0	0	1	0	1	0	16	1	1	0	0.03	0	0	1	0	2	B2	0	0	1	0	1	1	0	1	1	0	0	Ann Arbor, MI	urine	1
USVAST-195	0.5	0	0	1	0	1	0	32	1	2	0	0.03	0	0	1	0	2	B2	0	0	1	0	1	1	0	1	1	0	0	Kansas City	urine	1
USVAST-198	0.5	0	0	1	0	1	0	16	1	4	0	0.03	0	0	1	0	2	B2	0	0	1	0	1	1	0	1	1	0	0	Kansas City	urine	1
USVAST-207	0.5	0	0	1	0	1	0	16	1	2	0	0.03	0	0	1	0	2	B2	0	0	1	0	1	1	0	1	1	0	0	Kansas City	sputum	1
USVAST-213	0.5	0	0	1	0	1	0	32	1	2	0	0.03	0	0	1	0	2	B2	0	0	1	0	1	0	0	1	1	0	0	Kansas City	urine	1
USVAST-225	0.5	0	0	1	0	0.5	0	32	1	8	1	0.03	0	0	1	0	2	B2	0	0	1	0	1	1	0	1	1	0	0	Ann Arbor, MI	urine	1
USVAST-237	0.5	0	0	1	0	0.5	0	32	1	2	0	0.03	0	0	1	0	2	B2	0	0	1	0	1	1	0	1	1	0	0	Seattle, WA	urine	1
USVAST-259	0.5	0	0	1	0	2	0	16	1	2	0	0.03	0	0	1	0	2	B2	0	0	1	0	1	1	0	1	1	0	0	Sacramento, CA	urine	1
USVAST-261	0.5	0	0	4	0	1	0	32	1	2	0	0.03	0	0	1	0	2	B2	0	0	1	0	1	1	0	1	1	0	0	Sacramento, CA	urine	1
USVAST-263	0.5	0	0	1	0	1	0	16	1	1	0	0.03	0	0	1	0	2	B2	0	0	1	0	1	1	0	1	1	0	0	Sacramento, CA	tissue	1
USVAST-265	0.5	0	0	1	0	1	0	32	1	2	0	0.03	0	0	1	0	2	B2	0	0	1	0	1	1	0	1	1	0	0	Sacramento, CA	urine	1
USVAST-269	0.5	0	0	4	0	0.5	0	32	1	2	0	0.03	0	0	1	0	2	B2	0	0	1	0	1	1	0	1	1	0	0	Sacramento, CA	urine	1
USVAST-282	0.5	0	0	512	1	512	1	16	1	2	0	0.03	0	0	1	0	2	B2	0	0	1	0	1	1	0	1	1	0	0	Milwaukee, WI	urine	1
USVAST-300	0.5	0	0	4	0	512	1	32	1	2	0	0.03	0	0	1	0	2	B2	0	0	1	0	1	1	0	1	1	0	0	San Diego, CA	urine	1
USVAST-302	0.5	0	0	1	0	512	1	32	1	2	0	0.03	0	0	1	0	2	B2	0	0	1	0	1	1	0	1	1	0	0	San Diego, CA	urine	1
USVAST-334	0.5	0	0	4	0	2	0	32	1	2	0	0.03	0	0	1	0	2	B2	0	0	1	0	1	1	0	1	1	0	0	Los Angeles, CA	urine	1
USVAST-336	0.5	0	0	1	0	512	1	32	1	2	0	0.03	0	0	1	0	2	B2	0	0	1	0	1	1	0	1	1	0	0	Los Angeles, CA	urine	1
USVAST-339	0.5	0	0	1	0	512	1	16	1	1	0	0.03	0	0	1	0	2	B2	0	0	1	0	1	1	0	1	1	0	0	Los Angeles, CA	urine	1
USVAST-366	0.5	0	0	16	0	4	0	16	1	2	0	0.03	0	0	1	0	2	B2	0	0	1	0	1	1	0	1	1	0	0	Dallas, TX	#NULL!	1
USVAST-370	0.5	0	0	1	0	1	0	32	1	2	0	0.03	0	0	1	0	2	B2	0	0	1	0	1	1	0	1	1	0	0	Dallas, TX	#NULL!	1
USVAST-371	0.5	0	0	1	0	2	0	32	1	2	0	0.03	0	0	1	0	2	B2	0	0	1	0	1	1	0	1	1	0	0	Dallas, TX	#NULL!	1
USVAST-372	0.5	0	0	1	0	2	0	16	1	2	0	0.03	0	0	1	0	2	B2	0	0	1	0	1	1	0	1	1	0	0	Dallas, TX	#NULL!	1
USVAST-384	0.5	0	0	1	0	4	0	16	1	2	0	0.03	0	0	1	0	2	B2	0	0	1	0	1	1	0	1	1	0	0	Memphis, TN	urine	1
USVAST-385	0.5	0	0	1	0	2	0	16	1	2	0	0.03	0	0	1	0	2	B2	0	0	1	0	1	1	0	1	1	0	0	Memphis, TN	urine	1
USVAST-386	0.5	0	0	1	0	512	1	16	1	1	0	0.03	0	0	1	0	2	B2	0	0	1	0	1	1	0	1	1	0	0	Memphis, TN	urine	1
USVAST-390	0.5	0	0	1	0	512	1	16	1	2	0	0.03	0	0	1	0	2	B2	0	0	1	0	1	1	0	1	1	0	0	Memphis, TN	urine	1
USVAST-391	0.5	0	0	1	0	512	1	32	1	2	0	0.03	0	0	1	0	2	B2	0	0	1	0	1	1	0	1	1	0	0	Memphis, TN	urine	1
USVAST-392	0.5	0	0	1	0	512	1	32	1	2	0	0.03	0	0	1	0	2	B2	0	0	1	0	1	1	0	1	1	0	0	Memphis, TN	urine	1
USVAST-408	0.5	0	0	16	0	2	0	32	1	2	0	0.03	0	0	1	0	2	B2	0	0	1	0	1	1	0	1	1	0	0	Jackson, MS	urine	1
USVAST-410	0.5	0	0	4	0	2	0	16	1	2	0	0.03	0	0	1	0	2	B2	0	0	1	0	1	1	0	1	1	0	0	Jackson, MS	urine	1
USVAST-413	0.5	0	0	1	0	512	1	16	1	2	0	0.03	0	0	1	0	2	B2	0	0	1	0	1	1	0	1	1	0	0	Jackson, MS	urine	1
USVAST-417	0.5	0	0	16	0	2	0	16	1	2	0	0.03	0	0	1	0	2	B2	0	0	1	0	1	1	0	1	1	0	0	Jackson, MS	urine	1
USVAST-439	0.5	0	0	1	0	512	1	16	1	1	0	0.03	0	0	1	0	2	B2	0	0	1	0	1	1	0	1	1	0	0	Boston, MA	urine	1
USVAST-440	0.5	0	0	1	0	512	1	32	1	2	0	0.03	0	0	1	0	2	B2	0	0	1	0	1	1	0	1	1	0	0	Boston, MA	urine	1
USVAST-441	0.5	0	0	1	0	1	0	16	1	2	0	0.03	0	0	1	0	2	B2	0	0	1	0	1	1	0	1	1	0	0	Boston, MA	urine	1
USVAST-465	0.5	0	0	1	0	512	1	32	1	2	0	0.03	0	0	1	0	2	B2	0	0	1	0	1	1	0	1	1	0	0	Iowa City, IA	urine	1
USVAST-466	0.5	0	0	1	0	1	0	16	1	1	0	0.03	0	0	1	0	2	B2	0	0	1	0	1	1	0	1	1	0	0	Iowa City, IA	blood	1
USVAST-468	0.5	0	0	1	0	1	0	16	1	2	0	0.03	0	0	1	0	2	B2	0	0	1	0	1	1	0	1	1	0	0	Iowa City, IA	urine	1
USVAST-472	0.5	0	0	1	0	512	1	16	1	2	0	0.03	0	0	1	0	2	B2	0	0	1	0	1	1	0	1	1	0	0	Iowa City, IA	urine	1
USVAST-488	0.5	0	0	1	0	512	1	32	1	2	0	0.03	0	0	1	0	2	B2	0	0	1	0	1	1	0	1	1	0	0	Miami, FL	urine	1
USVAST-489	0.5	0	0	1	0	2	0	32	1	2	0	0.03	0	0	1	0	2	B2	0	0	1	0	1	1	0	1	1	0	0	Miami, FL	urine	1
USVAST-492	0.5	0	0	1	0	2	0	16	1	2	0	0.03	0	0	1	0	2	B2	0	0	1	0	1	1	0	1	1	0	0	Miami, FL	urine	1
USVAST-493	0.5	0	0	1	0	1	0	16	1	2	0	0.03	0	0	1	0	2	B2	0	0	1	0	1	1	0	1	1	0	0	Miami, FL	urine	1
USVAST-521	0.5	0	0	4	0	1	0	32	1	2	0	0.03	0	0	1	0	2	B2	0	0	1	0	1	0	0	1	1	0	0	Salt Lake City, UT	urine	1
USVAST-539	0.5	0	0	1	0	2	0	32	1	1	0	0.03	0	0	1	0	2	B2	0	0	1	0	1	1	0	1	1	0	0	Boise, ID	urine	1
USVAST-540	0.5	0	0	1	0	512	1	32	1	2	0	0.03	0	0	1	0	2	B2	0	0	1	0	1	1	0	1	1	0	0	Boise, ID	blood	1
USVAST-541	0.5	0	0	1	0	512	1	16	1	1	0	0.03	0	0	1	0	2	B2	0	0	1	0	1	1	0	1	1	0	0	Boise, ID	urine	1
USVAST-542	0.5	0	0	1	0	512	1	16	1	2	0	0.03	0	0	1	0	2	B2	0	0	1	0	1	1	0	1	1	0	0	Boise, ID	wound	1
USVAST-545	0.5	0	0	1	0	512	1	16	1	2	0	0.03	0	0	1	0	2	B2	0	0	1	0	1	1	0	1	1	0	0	Boise, ID	peritoneal	1
USVAST-546	0.5	0	0	1	0	512	1	16	1	1	0	0.03	0	0	1	0	2	B2	0	0	1	0	1	1	0	1	1	0	0	Boise, ID	urine	1
USVAST-562	0.5	0	0	1	0	1	0	32	1	1	0	0.03	0	0	1	0	2	B2	0	0	1	0	1	1	0	1	1	0	0	Buffalo, NY	urine	1
USVAST-563	0.5	0	0	1	0	512	1	32	1	1	0	0.03	0	0	1	0	2	B2	0	0	1	0	1	1	0	1	1	0	0	Buffalo, NY	urine	1
MVAST0388	0.5	0	0	1	0	512	1	32	1	2	0	0.03	0	0	1	0	2	B2-2	0	0	1	0	1	1	0	1	1	0	0	Mpls, MN	Urine	1
MVAST0394	0.5	0	0	1	0	512	1	16	1	2	0	0.03	0	0	1	0	2	B2-2	0	0	1	0	1	1	0	1	1	0	0	Mpls, MN	Urine	1
MVAST0413	0.5	0	0	4	0	1	0	32	1	2	0	0.03	0	0	1	0	2	B2-2	0	0	1	0	1	1	0	1	1	0	0	Mpls, MN	Urine	1
USVAST-593	0.5	0	0	1	0	512	1	16	1	1	0	0.03	0	0	1	0	2	B2-2	0	0	1	0	1	1	0	1	1	0	0	Bronx, NY	wound	1
USVAST-596	0.5	0	0	1	0	512	1	32	1	2	0	0.03	0	0	1	0	2	B2-2	0	0	1	0	1	1	0	1	1	0	0	Bronx, NY	urine	1
USVAST-602	0.5	0	0	1	0	2	0	32	1	512	1	0.03	0	0	1	0	2	B2-2	0	0	1	0	1	1	0	1	1	0	0	Bronx, NY	blood	1
USVAST-51	0.5	0	0	4	0	1	0	32	1	2	0	0.03	0	0	0	1	3	B2	0	0	1	0	1	1	0	1	1	0	0	Cleveland, OH	urine	1
USVAST-78	0.5	0	0	1	0	512	1	32	1	32	1	0.03	0	0	0	1	3	B2	0	0	1	0	1	1	0	1	1	0	0	Washington, DC	blood	1
USVAST-176	0.5	0	0	4	0	4	0	32	1	64	1	0.03	0	0	0	1	3	B2	0	0	1	0	1	1	0	1	1	0	0	Indianapolis, IN	#NULL!	1
USVAST-299	0.5	0	0	1	0	1	0	32	1	32	1	0.03	0	0	0	1	3	B2	0	0	1	0	1	1	0	1	1	0	0	San Diego, CA	urine	1
USVAST-322	0.5	0	0	4	0	0.5	0	32	1	4	0	0.03	0	0	0	1	3	B2	0	0	1	0	1	1	0	1	1	0	0	San Diego, CA	urine	1
USVAST-396	0.5	0	0	1	0	512	1	32	1	128	1	0.03	0	0	0	1	3	B2	0	0	1	0	1	1	0	1	1	0	0	Memphis, TN	urine	1
USVAST-419	0.5	0	0	4	0	8	1	32	1	4	0	0.03	0	0	0	1	3	B2	0	0	1	0	1	1	0	1	1	0	0	Jackson, MS	peritoneal	1
USVAST-498	0.5	0	0	1	0	512	1	32	1	16	1	0.03	0	0	0	1	3	B2	0	0	1	0	1	1	0	1	1	0	0	Miami, FL	urine	1
USVAST-502	0.5	0	0	1	0	0.5	0	16	1	32	1	0.03	0	0	0	1	3	B2	0	0	1	0	1	1	0	1	1	0	0	Miami, FL	urine	1
USVAST-576	0.5	0	0	1	0	1	0	16	1	16	1	0.03	0	0	0	1	3	B2	0	0	1	0	1	1	0	1	1	0	0	Buffalo, NY	urine	1
USVAST-579	0.5	0	0	1	0	1	0	16	1	32	1	0.03	0	0	0	1	3	B2	0	0	1	0	1	1	0	1	1	0	0	Buffalo, NY	urine	1
MVAST0122	0.5	0	0	8	0	1	0	32	1	4	0	0.03	0	0	0	1	3	B2-2	0	0	1	0	1	1	0	1	1	0	0	Mpls, MN	Urine	1
USVAST-41	1	0	0	512	1	2	0	32	1	4	0	0.03	0	0	1	0	2	B1	0	1	0	0	1	1	0	1	1	0	0	Cleveland, OH	urine	1
USVAST-13	1	0	0	256	1	512	1	32	1	4	0	0.03	0	0	1	0	2	B2	0	0	1	0	1	1	0	1	1	0	0	Dayton, OH	urine	1
USVAST-34	1	0	0	1	0	2	0	16	1	2	0	0.03	0	0	1	0	2	B2	0	0	1	0	1	1	0	1	1	0	0	Cleveland, OH	urine	1
USVAST-42	1	0	0	1	0	0.5	0	16	1	1	0	0.03	0	0	1	0	2	B2	0	0	1	0	1	1	0	1	1	0	0	Cleveland, OH	wound	1
USVAST-43	1	0	0	4	0	1	0	32	1	4	0	0.03	0	0	1	0	2	B2	0	0	1	0	1	1	0	1	1	0	0	Cleveland, OH	urine	1
USVAST-72	1	0	0	4	0	1	0	32	1	4	0	0.03	0	0	1	0	2	B2	0	0	1	0	1	1	0	1	1	0	0	Washington, DC	urine	1
USVAST-75	1	0	0	1	0	1	0	16	1	4	0	0.03	0	0	1	0	2	B2	0	0	1	0	1	1	0	1	1	0	0	Washington, DC	wound	1
USVAST-96	1	0	0	1	0	1	0	16	1	2	0	0.03	0	0	1	0	2	B2	0	0	1	0	1	1	0	1	1	0	0	Denver, CO	urine	1
USVAST-97	1	0	0	8	0	512	1	32	1	2	0	0.03	0	0	1	0	2	B2	0	0	1	0	1	1	0	1	1	0	0	Denver, CO	urine	1
USVAST-147	1	0	0	4	0	0.5	0	32	1	2	0	0.03	0	0	1	0	2	B2	0	0	1	0	1	1	0	1	1	0	0	Tampa, FL	urine	1
USVAST-188	1	0	0	1	0	1	0	16	1	2	0	0.03	0	0	1	0	2	B2	0	0	1	0	1	1	0	1	1	0	0	Ann Arbor, MI	urine	1
USVAST-264	1	0	0	1	0	2	0	16	1	512	1	0.03	0	0	1	0	2	B2	0	0	1	0	1	1	0	1	1	0	0	Sacramento, CA	urine	1
USVAST-284	1	0	0	8	0	1	0	32	1	2	0	0.03	0	0	1	0	2	B2	0	0	1	0	1	1	0	1	1	0	0	Milwaukee, WI	urine	1
USVAST-338	1	0	0	1	0	1	0	32	1	2	0	0.03	0	0	1	0	2	B2	0	0	1	0	1	1	0	1	1	0	0	Los Angeles, CA	urine	1
USVAST-341	1	0	0	1	0	512	1	32	1	4	0	0.03	0	0	1	0	2	B2	0	0	1	0	1	1	0	1	1	0	0	Los Angeles, CA	urine	1
USVAST-343	1	0	0	4	0	4	0	32	1	2	0	0.03	0	0	1	0	2	B2	0	0	1	0	1	1	0	1	1	0	0	Los Angeles, CA	urine	1
USVAST-368	1	0	0	4	0	512	1	32	1	4	0	0.03	0	0	1	0	2	B2	0	0	1	0	1	1	0	1	1	0	0	Dallas, TX	#NULL!	1
USVAST-369	1	0	0	4	0	0.5	0	32	1	4	0	0.03	0	0	1	0	2	B2	0	0	1	0	1	1	0	1	1	0	0	Dallas, TX	#NULL!	1
USVAST-409	1	0	0	4	0	512	1	32	1	2	0	0.03	0	0	1	0	2	B2	0	0	1	0	1	1	0	1	1	0	0	Jackson, MS	urine	1
USVAST-414	1	0	0	8	0	512	1	32	1	8	1	0.03	0	0	1	0	2	B2	0	0	1	0	1	1	0	1	1	0	0	Jackson, MS	urine	1
USVAST-415	1	0	0	8	0	512	1	32	1	4	0	0.03	0	0	1	0	2	B2	0	0	1	0	1	1	0	1	1	0	0	Jackson, MS	urine	1
USVAST-433	1	0	0	1	0	512	1	16	1	2	0	0.03	0	0	1	0	2	B2	0	0	1	0	1	1	0	1	1	0	0	Boston, MA	sputum	1
USVAST-436	1	0	0	1	0	2	0	32	1	4	0	0.03	0	0	1	0	2	B2	0	0	1	0	1	1	0	1	1	0	0	Boston, MA	urine	1
USVAST-437	1	0	0	1	0	512	1	16	1	1	0	0.03	0	0	1	0	2	B2	0	0	1	0	1	1	0	1	1	0	0	Boston, MA	urine	1
USVAST-463	1	0	0	1	0	512	1	32	1	1	0	0.03	0	0	1	0	2	B2	0	0	1	0	1	1	0	1	1	0	0	Iowa City, IA	urine	1
USVAST-464	1	0	0	1	0	512	1	16	1	2	0	0.03	0	0	1	0	2	B2	0	0	1	0	1	1	0	1	1	0	0	Iowa City, IA	urine	1
USVAST-486	1	0	0	4	0	2	0	32	1	4	0	0.03	0	0	1	0	2	B2	0	0	1	0	1	1	0	1	1	0	0	Miami, FL	urine	1
USVAST-487	1	0	0	4	0	2	0	32	1	4	0	0.125	0	0	1	0	2	B2	0	0	1	0	1	1	0	1	1	0	0	Miami, FL	urine	1
USVAST-516	1	0	0	4	0	512	1	32	1	4	0	0.03	0	0	1	0	2	B2	0	0	1	0	1	1	0	1	1	0	0	Salt Lake City, UT	urine	1
USVAST-518	1	0	0	4	0	512	1	32	1	4	0	0.03	0	0	1	0	2	B2	0	0	1	0	1	1	0	1	1	0	0	Salt Lake City, UT	urine	1
USVAST-519	1	0	0	1	0	512	1	16	1	2	0	0.03	0	0	1	0	2	B2	0	0	1	0	1	1	0	1	1	0	0	Salt Lake City, UT	urine	1
USVAST-595	1	0	0	8	0	512	1	32	1	4	0	0.03	0	0	1	0	2	B2-2	0	0	1	0	1	1	0	1	1	0	0	Bronx, NY	blood	1
USVAST-49	1	0	0	4	0	1	0	32	1	2	0	0.03	0	0	0	1	3	B2	0	0	1	0	1	1	0	1	1	0	0	Cleveland, OH	urine	1
USVAST-153	1	0	0	1	0	1	0	16	1	32	1	0.03	0	0	0	1	3	B2	0	0	1	0	1	1	0	1	1	0	0	Tampa, FL	urine	1
USVAST-351	1	0	0	1	0	512	1	16	1	16	1	0.03	0	0	0	1	3	B2	0	0	1	0	1	1	0	1	1	0	0	Los Angeles, CA	blood	1
USVAST-421	1	0	0	4	0	512	1	32	1	8	1	0.03	0	0	0	1	3	B2	0	0	1	0	1	1	0	1	1	0	0	Jackson, MS	urine	1
USVAST-422	1	0	0	4	0	0.5	0	32	1	512	1	0.03	0	0	0	1	3	B2	0	0	1	0	1	1	0	1	1	0	0	Jackson, MS	urine	1
USVAST-445	1	0	0	1	0	512	1	32	1	8	1	0.03	0	0	0	1	3	B2	0	0	1	0	1	1	0	1	1	0	0	Boston, MA	urine	1
USVAST-448	1	0	0	16	0	512	1	32	1	256	1	0.03	0	0	0	1	3	B2	0	0	1	0	1	1	0	1	1	0	0	Boston, MA	abscess	1
USVAST-497	1	0	0	8	0	512	1	32	1	16	1	0.03	0	0	0	1	3	B2	0	0	1	0	1	1	0	1	1	0	0	Miami, FL	urine	1
MVAST0124	1	0	0	1	0	512	1	16	1	16	1	0.03	0	0	0	1	3	B2-2	0	0	1	0	1	1	0	1	1	0	0	Mpls, MN	Urine	1
USVAST-416	2	0	0	4	0	2	0	32	1	2	0	0.03	0	0	1	0	2	B2	0	0	1	0	1	1	0	1	1	0	0	Jackson, MS	urine	1
USVAST-467	2	0	0	1	0	2	0	32	1	8	1	0.03	0	0	1	0	2	B2	0	0	1	0	1	1	0	1	1	0	0	Iowa City, IA	urine	1
USVAST-133	4	1	0	8	0	512	1	32	1	512	1	0.03	0	0	1	0	2	B2	0	0	1	0	1	1	0	1	1	0	0	Tampa, FL	urine	1
USVAST-565	4	1	0	1	0	2	0	32	1	4	0	0.03	0	0	1	0	2	B2	0	0	1	0	1	1	0	1	1	0	0	Buffalo, NY	urine	1
USVAST-547	4	1	0	16	0	512	1	32	1	32	1	0.125	0	0	0	1	3	B2	0	0	1	0	1	1	0	1	1	0	0	Boise, ID	kidney	1
USVAST-397	16	1	0	1	0	8	1	32	1	32	1	0.03	0	0	0	1	3	B2	0	0	1	0	1	1	0	1	1	0	0	Memphis, TN	blood	1
USVAST-321	32	1	0	1	0	512	1	16	1	256	1	0.03	0	0	0	1	3	B2	0	0	1	0	1	1	0	1	1	0	1	San Diego, CA	urine	1
USVAST-90	0.125	0	0	1	0	1	0	16	1	0.5	0	0.03	0	0	1	0	2	B2	0	0	1	0	1	1	0	1	1	1	0	Denver, CO	urine	2
USVAST-218	0.125	0	0	4	0	1	0	16	1	8	1	0.03	0	0	1	0	2	B2	0	0	1	0	1	1	0	1	1	1	1	Ann Arbor, MI	urine	2
USVAST-272	0.125	0	0	16	0	1	0	16	1	1	0	0.03	0	0	1	0	2	B2	0	0	1	0	1	1	0	1	1	1	0	Sacramento, CA	fluid	2
USVAST-273	0.125	0	0	1	0	2	0	32	1	2	0	0.03	0	0	1	0	2	B2	0	0	1	0	1	1	0	1	1	1	0	Sacramento, CA	urine	2
USVAST-279	0.125	0	0	1	0	512	1	32	1	1	0	0.03	0	0	1	0	2	B2	0	0	1	0	1	1	0	1	1	1	0	Sacramento, CA	urine	2
USVAST-309	0.125	0	0	1	0	2	0	8	1	1	0	0.03	0	0	1	0	2	B2	0	0	1	0	1	1	0	1	1	1	0	San Diego, CA	urine	2
USVAST-523	0.125	0	0	1	0	1	0	32	1	1	0	0.03	0	0	1	0	2	B2	0	0	1	0	1	1	0	1	1	1	0	Salt Lake City, UT	urine	2
MVAST0412	0.125	0	0	1	0	1	0	32	1	1	0	0.03	0	0	1	0	2	B2-2	0	0	1	0	1	1	0	1	1	1	0	Mpls, MN	Urine	2
USVAST-53	0.125	0	0	1	0	1	0	16	1	1	0	0.03	0	0	0	1	3	B2	0	0	1	0	1	1	0	1	1	1	0	Cleveland, OH	urine	2
USVAST-138	0.125	0	0	1	0	1	0	16	1	8	1	0.03	0	0	0	1	3	B2	0	0	1	0	1	1	0	1	1	1	1	Tampa, FL	urine	2
USVAST-224	0.125	0	0	8	0	1	0	16	1	8	1	0.03	0	0	0	1	3	B2	0	0	1	0	1	1	0	1	1	1	1	Ann Arbor, MI	urine	2
USVAST-525	0.5	0	0	1	0	2	0	32	1	2	0	0.03	0	0	1	0	2	B2	0	0	1	0	1	1	0	0	1	1	0	Salt Lake City, UT	urine	2
USVAST-77	0.5	0	0	1	0	0.5	0	32	1	2	0	0.03	0	0	1	0	2	B2	0	0	1	0	1	1	0	1	1	1	0	Washington, DC	urine	2
USVAST-95	0.5	0	0	1	0	512	1	16	1	1	0	0.03	0	0	1	0	2	B2	0	0	1	0	1	1	0	1	1	1	0	Denver, CO	urine	2
USVAST-98	0.5	0	0	1	0	1	0	32	1	2	0	0.03	0	0	1	0	2	B2	0	0	1	0	1	1	0	1	1	1	0	Denver, CO	blood	2
USVAST-223	0.5	0	0	1	0	1	0	16	1	2	0	0.03	0	0	1	0	2	B2	0	0	1	0	1	1	0	1	1	1	0	Ann Arbor, MI	blood	2
USVAST-301	0.5	0	0	4	0	2	0	16	1	1	0	0.03	0	0	1	0	2	B2	0	0	1	0	1	1	0	1	1	1	0	San Diego, CA	sputum	2
USVAST-315	0.5	0	0	1	0	2	0	32	1	2	0	0.03	0	0	1	0	2	B2	0	0	1	0	1	1	0	1	1	1	0	San Diego, CA	urine	2
USVAST-335	0.5	0	0	1	0	2	0	16	1	1	0	0.03	0	0	1	0	2	B2	0	0	1	0	1	1	0	1	1	1	0	Los Angeles, CA	urine	2
USVAST-342	0.5	0	0	64	1	4	0	16	1	16	1	0.03	0	0	1	0	2	B2	0	0	1	0	1	1	0	1	1	1	1	Los Angeles, CA	urine	2
USVAST-393	0.5	0	0	1	0	1	0	32	1	2	0	0.03	0	0	1	0	2	B2	0	0	1	0	1	1	0	1	1	1	0	Memphis, TN	urine	2
USVAST-442	0.5	0	0	1	0	1	0	32	1	2	0	0.03	0	0	1	0	2	B2	0	0	1	0	1	1	0	1	1	1	0	Boston, MA	urine	2
USVAST-564	0.5	0	0	1	0	1	0	16	1	2	0	0.03	0	0	1	0	2	B2	0	0	1	0	1	1	0	1	1	1	0	Buffalo, NY	urine	2
USVAST-566	0.5	0	0	1	0	1	0	16	1	2	0	0.03	0	0	1	0	2	B2	0	0	1	0	1	1	0	1	1	1	0	Buffalo, NY	urine	2
USVAST-568	0.5	0	0	1	0	1	0	16	1	2	0	0.03	0	0	1	0	2	B2	0	0	1	0	1	1	0	1	1	1	0	Buffalo, NY	urine	2
USVAST-598	0.5	0	0	8	0	4	0	16	1	32	1	0.03	0	0	1	0	2	B2-2	0	0	1	0	1	1	0	1	1	1	0	Bronx, NY	urine	2
USVAST-103	0.5	0	0	1	0	32	1	16	1	64	1	0.03	0	0	0	1	3	B2	0	0	1	0	1	1	0	1	1	1	1	Denver, CO	gall bladder	2
USVAST-130	0.5	0	0	16	0	1	0	32	1	8	1	0.03	0	0	0	1	3	B2	0	0	1	0	1	1	0	1	1	1	1	Tampa, FL	urine	2
USVAST-161	0.5	0	0	1	0	2	0	16	1	32	1	0.03	0	0	0	1	3	B2	0	0	1	0	1	1	0	1	1	1	1	Indianapolis, IN	#NULL!	2
USVAST-173	0.5	0	0	4	0	512	1	16	1	256	1	0.03	0	0	0	1	3	B2	0	0	1	0	1	1	0	1	1	1	1	Indianapolis, IN	#NULL!	2
USVAST-174	0.5	0	0	4	0	512	1	16	1	128	1	0.03	0	0	0	1	3	B2	0	0	1	0	1	1	0	1	1	1	1	Indianapolis, IN	#NULL!	2
USVAST-249	0.5	0	0	1	0	1	0	16	1	128	1	0.03	0	0	0	1	3	B2	0	0	1	0	1	1	0	1	1	1	1	Seattle, WA	peritoneal	2
USVAST-349	0.5	0	0	1	0	1	0	32	1	64	1	0.03	0	0	0	1	3	B2	0	0	1	0	1	1	0	1	1	1	1	Los Angeles, CA	blood	2
USVAST-350	0.5	0	0	1	0	1	0	32	1	64	1	0.03	0	0	0	1	3	B2	0	0	1	0	1	1	0	1	1	1	1	Los Angeles, CA	blood	2
USVAST-418	0.5	0	0	1	0	8	1	32	1	16	1	0.03	0	0	0	1	3	B2	0	0	1	0	1	1	0	1	1	1	0	Jackson, MS	urine	2
USVAST-501	0.5	0	0	1	0	1	0	32	1	64	1	0.03	0	0	0	1	3	B2	0	0	1	0	1	1	0	1	1	1	1	Miami, FL	urine	2
USVAST-504	0.5	0	0	16	0	2	0	16	1	16	1	0.03	0	0	0	1	3	B2	0	0	1	0	1	1	0	1	1	1	1	Miami, FL	urine	2
USVAST-548	0.5	0	0	64	1	8	1	32	1	8	1	0.03	0	0	0	1	3	B2	0	0	1	0	1	1	0	1	1	1	1	Boise, ID	urine	2
USVAST-18	1	0	0	4	0	1	0	32	1	2	0	0.03	0	0	1	0	2	B2	0	0	1	0	1	1	0	1	1	1	0	Dayton, OH	urine	2
USVAST-19	1	0	0	4	0	1	0	32	1	2	0	0.03	0	0	1	0	2	B2	0	0	1	0	1	1	0	1	1	1	0	Dayton, OH	urine	2
USVAST-363	1	0	0	32	1	4	0	16	1	2	0	0.03	0	0	1	0	2	B2	0	0	1	0	1	1	0	1	1	1	0	Dallas, TX	#NULL!	2
USVAST-389	1	0	0	1	0	2	0	16	1	1	0	0.03	0	0	1	0	2	B2	0	0	1	0	1	1	0	1	1	1	0	Memphis, TN	urine	2
USVAST-411	1	0	0	8	0	2	0	32	1	2	0	0.03	0	0	1	0	2	B2	0	0	1	0	1	1	0	1	1	1	0	Jackson, MS	urine	2
USVAST-561	1	0	0	4	0	2	0	32	1	4	0	0.03	0	0	1	0	2	B2	0	0	1	0	1	1	0	1	1	1	0	Buffalo, NY	urine	2
USVAST-597	1	0	0	32	1	2	0	32	1	512	1	0.03	0	0	1	0	2	B2-2	0	0	1	0	1	1	0	1	1	1	1	Bronx, NY	urine	2
USVAST-304	1	0	0	8	0	1	0	16	1	256	1	0.03	0	0	0	1	3	B2	0	0	1	0	1	1	0	0	1	1	1	San Diego, CA	urine	2
USVAST-46	1	0	0	8	0	512	1	32	1	256	1	0.03	0	0	0	1	3	B2	0	0	1	0	1	1	0	1	1	1	1	Cleveland, OH	urine	2
USVAST-57	1	0	0	16	0	512	1	16	1	256	1	0.03	0	0	0	1	3	B2	0	0	1	0	1	0	0	1	1	1	1	Cleveland, OH	urine	2
USVAST-100	1	0	0	16	0	512	1	32	1	256	1	0.03	0	0	0	1	3	B2	0	0	1	0	1	1	0	1	1	1	1	Denver, CO	urine	2
USVAST-102	1	0	0	16	0	1	0	32	1	256	1	0.03	0	0	0	1	3	B2	0	0	1	0	1	1	0	1	1	1	1	Denver, CO	urine	2
USVAST-131	1	0	0	32	1	2	0	16	1	256	1	0.03	0	0	0	1	3	B2	0	0	1	0	1	1	0	1	1	1	1	Tampa, FL	urine	2
USVAST-159	1	0	0	4	0	512	1	16	1	64	1	0.03	0	0	0	1	3	B2	0	0	1	0	1	1	0	1	1	1	1	Indianapolis, IN	#NULL!	2
USVAST-254	1	0	0	1	0	8	1	32	1	64	1	0.03	0	0	0	1	3	B2	0	0	1	0	1	1	0	1	1	1	1	Seattle, WA	urine	2
USVAST-256	1	0	0	1	0	1	0	16	1	128	1	0.03	0	0	0	1	3	B2	0	0	1	0	1	1	0	1	1	1	1	Seattle, WA	blood	2
USVAST-285	1	0	0	16	0	1	0	16	1	512	1	0.125	0	0	0	1	3	B2	0	0	1	0	1	1	0	1	1	1	1	Milwaukee, WI	urine	2
USVAST-345	1	0	0	4	0	512	1	16	1	128	1	0.03	0	0	0	1	3	B2	0	0	1	0	1	1	0	1	1	1	1	Los Angeles, CA	blood	2
USVAST-420	1	0	0	1	0	4	0	32	1	256	1	0.03	0	0	0	1	3	B2	0	0	1	0	1	1	0	1	1	1	1	Jackson, MS	urine	2
USVAST-500	1	0	0	16	0	2	0	32	1	16	1	0.03	0	0	0	1	3	B2	0	0	1	0	1	1	0	1	1	1	1	Miami, FL	urine	2
USVAST-549	1	0	0	16	0	8	1	32	1	4	0	0.03	0	0	0	1	3	B2	0	0	1	0	1	1	0	1	1	1	1	Boise, ID	urine	2
USVAST-573	1	0	0	32	1	1	0	16	1	128	1	0.03	0	0	0	1	3	B2	0	0	1	0	1	1	0	1	1	1	1	Buffalo, NY	urine	2
USVAST-242	2	0	0	8	0	512	1	16	1	1	0	0.03	0	0	1	0	2	B2	0	0	1	0	1	1	0	0	1	1	1	Seattle, WA	bone	2
USVAST-253	2	0	0	4	0	2	0	32	1	512	1	0.03	0	0	1	0	2	B2	0	0	1	0	1	1	0	1	1	1	1	Seattle, WA	urine	2
USVAST-274	2	0	0	128	1	4	0	32	1	4	0	0.03	0	0	1	0	2	B2	0	0	1	0	1	1	0	1	1	1	0	Sacramento, CA	urine	2
USVAST-599	2	0	0	1	0	1	0	16	1	32	1	0.03	0	0	1	0	2	B2-2	0	0	1	0	1	1	0	1	1	1	1	Bronx, NY	urine	2
USVAST-352	2	0	0	32	1	512	1	16	1	256	1	0.03	0	0	0	1	3	B2	0	0	1	0	1	1	0	0	1	1	1	Los Angeles, CA	blood	2
USVAST-56	2	0	0	4	0	1	0	16	1	512	1	0.03	0	0	0	1	3	B2	0	0	1	0	1	1	0	1	1	1	1	Cleveland, OH	urine	2
USVAST-135	2	0	0	1	0	512	1	16	1	512	1	0.03	0	0	0	1	3	B2	0	0	1	0	1	1	0	1	1	1	1	Tampa, FL	blood	2
USVAST-247	2	0	0	16	0	512	1	16	1	256	1	0.03	0	0	0	1	3	B2	0	0	1	0	1	1	0	1	1	1	1	Seattle, WA	urine	2
USVAST-260	2	0	0	1	0	1	0	32	1	512	1	0.03	0	0	0	1	3	B2	0	0	1	0	1	1	0	1	1	1	1	Sacramento, CA	urine	2
USVAST-323	2	0	0	8	0	2	0	16	1	256	1	0.03	0	0	0	1	3	B2	0	0	1	0	1	1	0	1	1	1	0	San Diego, CA	urine	2
USVAST-395	2	0	0	128	1	512	1	16	1	256	1	0.03	0	0	0	1	3	B2	0	0	1	0	1	1	0	1	1	1	1	Memphis, TN	urine	2
USVAST-447	2	0	0	16	0	512	1	32	1	512	1	0.03	0	0	0	1	3	B2	0	0	1	0	1	1	0	1	1	1	1	Boston, MA	urine	2
USVAST-452	2	0	0	1	0	8	1	16	1	512	1	0.03	0	0	0	1	3	B2	0	0	1	0	1	1	0	1	1	1	1	Boston, MA	urine	2
USVAST-134	4	1	0	1	0	512	1	16	1	512	1	0.03	0	0	0	1	3	B2	0	0	1	0	1	1	0	1	1	1	1	Tampa, FL	urine	2
USVAST-348	4	1	0	64	1	1	0	16	1	512	1	0.03	0	0	0	1	3	B2	0	0	1	0	1	1	0	1	1	1	1	Los Angeles, CA	blood	2
USVAST-444	4	1	0	16	0	8	1	32	1	512	1	0.03	0	0	0	1	3	B2	0	0	1	0	1	1	0	1	1	1	1	Boston, MA	urine	2
USVAST-571	4	1	0	64	1	1	0	32	1	512	1	0.03	0	0	0	1	3	B2	0	0	1	0	1	1	0	1	1	1	1	Buffalo, NY	urine	2
USVAST-574	4	1	0	8	0	1	0	16	1	128	1	0.03	0	0	0	1	3	B2	0	0	1	0	1	1	0	1	1	1	1	Buffalo, NY	blood	2
USVAST-575	4	1	0	4	0	2	0	32	1	512	1	0.03	0	0	0	1	3	B2	0	0	1	0	1	1	0	1	1	1	1	Buffalo, NY	urine	2
USVAST-443	16	1	0	128	1	512	1	32	1	512	1	0.03	0	0	0	1	3	B2	0	0	1	0	1	1	0	1	1	1	1	Boston, MA	sputum	2
USVAST-449	16	1	0	256	1	512	1	32	1	512	1	0.03	0	0	0	1	3	B2	0	0	1	0	1	1	0	1	1	1	1	Boston, MA	bronchial	2
USVAST-236	32	1	0	512	1	1	0	16	1	512	1	0.03	0	0	1	0	2	B2	0	0	1	0	1	1	0	1	1	1	1	Seattle, WA	urine	2
USVAST-143	32	1	0	128	1	512	1	32	1	512	1	0.03	0	0	0	1	3	B2	0	0	1	0	1	1	0	1	1	1	1	Tampa, FL	urine	2
USVAST-446	32	1	0	512	1	512	1	32	1	512	1	0.03	0	0	0	1	3	B2	0	0	1	0	1	1	0	1	1	1	1	Boston, MA	sputum	2
USVAST-451	128	1	0	512	1	512	1	32	1	512	1	0.125	0	0	0	1	3	B2	0	0	1	0	1	1	0	1	1	1	1	Boston, MA	sputum	2
USVAST-578	128	1	0	128	1	1	0	32	1	512	1	0.125	0	0	0	1	3	B2	0	0	1	0	1	1	0	1	1	1	1	Buffalo, NY	urine	2
USVAST-577	256	1	0	512	1	1	0	32	1	512	1	0.125	0	0	0	1	3	B2	0	0	1	0	1	1	0	1	1	1	1	Buffalo, NY	urine	2
